# Supplementary material for: Pan-cancer deconvolution of tumour composition using DNA methylation
Source: Nat Commun. 2018 Aug 13;9:3220. doi: 10.1038/s41467-018-05570-1 (PMC6089972; doi:10.1038/s41467-018-05570-1)
Supplement: Supplementary file 4 — Supplementary Data 1 [file 41467_2018_5570_MOESM4_ESM.xlsx]

## Sheet: Supp_data1
Supplementary Data 1. Genes differentially expressed between HNSCC Hot and Cold clusters.
logFC	Average Expression	T.statistic	P.Value	FDR	Bayes Factor	Gene
2.93391	-0.85763	14.2201	2.1286e-37	4.36405e-33	74.0419	MS4A1
2.85554	1.74985	13.8152	9.69989e-36	9.94336e-32	70.2904	CD79A
2.61213	-1.49513	13.5542	1.11535e-34	7.6223e-31	67.8914	TNFRSF17
3.11718	4.66479	13.387	5.28199e-34	2.70728e-30	66.3639	IGJ
2.01594	-1.6811	13.1225	6.09578e-33	2.49951e-29	63.9615	C8orf80
1.83303	2.24377	13.0599	1.08473e-32	3.70651e-29	63.3954	CD27
2.5715	8.38382	13.0055	1.78773e-32	5.23602e-29	62.9047	LOC96610
2.34948	-1.71295	12.9331	3.47421e-32	8.90352e-29	62.2522	CD19
1.84372	1.09175	12.8688	6.25484e-32	1.42485e-28	61.6747	SLAMF6
2.83991	0.140851	12.7754	1.46827e-31	3.01024e-28	60.8366	FCRL5
1.96706	-3.14459	12.7414	2.00047e-31	3.72851e-28	60.5328	FCRL2
1.77018	1.93823	12.7153	2.53785e-31	4.33591e-28	60.2991	IRF4
2.37754	-1.06805	12.6909	3.16589e-31	4.99284e-28	60.082	KIAA0125
3.16322	9.00209	12.6245	5.78839e-31	8.47668e-28	59.4894	ADAM6
1.85434	0.211249	12.5853	8.26099e-31	1.06863e-27	59.14	LAX1
2.75727	2.46451	12.5842	8.33969e-31	1.06863e-27	59.1307	MGC29506
2.0547	-1.61697	12.1818	3.11357e-29	3.75497e-26	55.576	TRAT1
1.38559	1.98295	12.131	4.89971e-29	5.58077e-26	55.1308	MAP4K1
1.97163	2.54481	12.0354	1.14768e-28	1.23841e-25	54.295	CD8A
1.7193	0.520106	11.9277	2.98229e-28	3.05715e-25	53.3574	KLRK1
1.41717	1.93174	11.9173	3.2699e-28	3.19236e-25	53.2671	CD96
1.7182	0.0723774	11.8925	4.07077e-28	3.79359e-25	53.052	LY9
1.92771	-1.79098	11.883	4.4294e-28	3.94833e-25	52.9691	PNOC
1.88401	-2.79584	11.8704	4.94807e-28	4.22689e-25	52.8604	TNFRSF13B
1.72173	3.29516	11.8641	5.2301e-28	4.2891e-25	52.8059	FAM46C
1.16061	1.61957	11.6871	2.48248e-27	1.95753e-24	51.277	NLRC3
1.45602	-1.41853	11.6411	3.71261e-27	2.81911e-24	50.8819	BTLA
1.62907	-1.93494	11.6232	4.34021e-27	3.17796e-24	50.7286	ABCD2
1.44808	3.34732	11.5309	9.71395e-27	6.86743e-24	49.9378	CD3E
2.48076	-1.15287	11.4889	1.4002e-26	9.3249e-24	49.5789	PLA2G2D
1.72775	-1.36296	11.4881	1.40997e-26	9.3249e-24	49.572	SCML4
1.52731	2.77836	11.4556	1.86965e-26	1.16542e-23	49.2951	PTPRCAP
1.75933	-0.51858	11.4552	1.87586e-26	1.16542e-23	49.2918	ZNF831
1.96358	-1.04626	11.3276	5.65978e-26	3.4062e-23	48.208	FLJ40330
1.61451	0.240114	11.3245	5.81489e-26	3.4062e-23	48.1814	SH2D1A
1.1782	4.38859	11.2766	8.78687e-26	5.00412e-23	47.7763	PIM2
1.67081	-0.569812	11.2564	1.04533e-25	5.79223e-23	47.6058	PYHIN1
1.58241	0.571707	11.1313	3.0584e-25	1.65009e-22	46.5523	GVIN1
1.49643	3.06613	11.1055	3.81383e-25	2.0049e-22	46.3357	CD2
1.90028	2.54027	11.0401	6.66456e-25	3.41592e-22	45.788	POU2AF1
1.56803	-0.350534	11.0136	8.35482e-25	4.17782e-22	45.5662	UBASH3A
1.364	0.165235	11.0032	9.12389e-25	4.45376e-22	45.4798	GRAP2
1.48178	-0.487545	10.9781	1.12962e-24	5.38593e-22	45.2703	GPR171
2.11426	-1.68001	10.9374	1.59538e-24	7.43374e-22	44.9315	BLK
1.19277	1.96079	10.9201	1.84701e-24	8.41498e-22	44.7879	SEPT1
1.63022	-1.09782	10.8741	2.72613e-24	1.21502e-21	44.4059	CXCR5
1.95705	4.04178	10.8373	3.71957e-24	1.62253e-21	44.1011	UBD
1.42093	0.626834	10.7637	6.9182e-24	2.95494e-21	43.4923	MEI1
2.14001	-1.99041	10.7498	7.76976e-24	3.25093e-21	43.3784	TCL1A
1.28935	-2.26855	10.7083	1.10101e-23	4.51457e-21	43.0365	LOC100188949
1.65077	-0.764239	10.5998	2.72704e-23	1.09627e-20	42.1469	C5orf20
1.19637	2.84546	10.5874	3.02551e-23	1.19287e-20	42.045	PPP1R16B
1.43228	3.99386	10.5764	3.31612e-23	1.28277e-20	41.9551	SLAMF7
1.4466	1.88234	10.5661	3.6113e-23	1.37053e-20	41.8714	CXCR6
1.71882	0.766639	10.564	3.67667e-23	1.37053e-20	41.8538	CXCR3
1.3046	3.00497	10.5538	4.00251e-23	1.46535e-20	41.7706	IKZF1
1.85426	0.352457	10.5009	6.20864e-23	2.23315e-20	41.34	CD8B
1.31971	-1.36095	10.4913	6.72662e-23	2.37775e-20	41.2614	RAB39B
1.76172	-1.26377	10.4624	8.54438e-23	2.9691e-20	41.0268	KCNA3
1.51554	1.30734	10.4236	1.1776e-22	4.02386e-20	40.7123	ITK
1.45588	-1.9657	10.4171	1.24239e-22	4.17564e-20	40.6598	STAP1
1.5558	-1.01163	10.4094	1.32427e-22	4.37906e-20	40.5972	JAKMIP1
1.33529	1.75809	10.3837	1.63753e-22	5.32898e-20	40.389	TBC1D10C
1.62063	-0.0430031	10.3588	2.00972e-22	6.37903e-20	40.1881	CD3G
1.80745	-0.796905	10.3581	2.02242e-22	6.37903e-20	40.182	SPIB
1.43913	3.38662	10.3357	2.4309e-22	7.55127e-20	40.0016	ITGAL
1.69327	-1.53367	10.3041	3.15126e-22	9.51476e-20	39.7471	FCRL3
1.39483	-0.985386	10.3039	3.15581e-22	9.51476e-20	39.7457	TLR10
1.50569	-2.21647	10.2848	3.69117e-22	1.09676e-19	39.5921	CD40LG
1.67696	-0.667972	10.275	4.0008e-22	1.17178e-19	39.5131	THEMIS
1.3983	1.13185	10.2348	5.55994e-22	1.60549e-19	39.1904	SIDT1
1.46272	-0.422073	10.2171	6.42733e-22	1.80511e-19	39.0483	P2RY10
1.27598	-1.76463	10.2105	6.7798e-22	1.86847e-19	38.996	GPR18
1.12061	0.703501	10.2095	6.8352e-22	1.86847e-19	38.988	IPCEF1
1.41704	2.05387	10.2073	6.96106e-22	1.87784e-19	38.9701	CD3D
1.32468	0.954451	10.196	7.63389e-22	2.0326e-19	38.8796	CD79B
1.02755	0.645445	10.1778	8.85915e-22	2.32859e-19	38.7337	PVRIG
1.4051	1.80115	10.1698	9.4555e-22	2.45388e-19	38.6699	TIGIT
1.51868	-2.55676	10.1545	1.07072e-21	2.74399e-19	38.548	GPR174
1.20815	2.52888	10.139	1.21433e-21	3.07359e-19	38.4246	CD6
1.67972	3.08824	10.115	1.47661e-21	3.69189e-19	38.2329	DERL3
1.4403	-0.457296	10.0881	1.83614e-21	4.53548e-19	38.0193	KLRB1
1.18944	0.263695	10.0826	1.92066e-21	4.68779e-19	37.9752	ABCB1
1.72079	6.79645	10.0797	1.96571e-21	4.74128e-19	37.9525	LYZ
1.28225	2.55293	10.0106	3.43851e-21	8.19725e-19	37.4044	CD48
1.12424	-1.09609	9.99141	4.01526e-21	9.46217e-19	37.2524	LOC100233209
1.45662	3.32748	9.98825	4.1189e-21	9.5961e-19	37.2274	CIITA
1.25437	0.609205	9.97596	4.54776e-21	1.04762e-18	37.1304	SKAP1
1.36418	0.451895	9.97369	4.6319e-21	1.05515e-18	37.1124	SIT1
1.76152	1.09989	9.95776	5.26617e-21	1.18645e-18	36.9866	ZBP1
1.43407	0.640032	9.95472	5.39661e-21	1.20262e-18	36.9626	PDCD1
1.90736	0.406408	9.94009	6.07039e-21	1.33507e-18	36.8473	GZMH
1.51822	0.661167	9.93906	6.1212e-21	1.33507e-18	36.8392	SIRPG
1.49988	4.92436	9.89207	8.92705e-21	1.92655e-18	36.4694	GBP4
1.69712	-0.967122	9.82947	1.47344e-20	3.11428e-18	35.9784	FASLG
1.37975	2.27885	9.78953	2.02654e-20	4.19677e-18	35.6661	CCR5
2.18512	5.31326	9.76642	2.43614e-20	4.99458e-18	35.4857	CXCL9
1.22531	0.206958	9.7596	2.57195e-20	5.18445e-18	35.4326	SLAMF1
1.03881	2.56621	9.75924	2.57933e-20	5.18445e-18	35.4298	RASAL3
2.11066	1.70364	9.74166	2.9664e-20	5.90458e-18	35.2928	CCL19
1.01447	3.93651	9.67623	4.98434e-20	9.82587e-18	34.7844	DOCK8
1.37488	-1.4156	9.61678	7.97253e-20	1.55669e-17	34.3243	FLT3
1.06895	2.91331	9.61326	8.19678e-20	1.58538e-17	34.2971	CYTIP
1.35431	1.95136	9.60246	8.92482e-20	1.71006e-17	34.2138	CD5
2.16793	3.53705	9.57445	1.11265e-19	2.09281e-17	33.9978	IDO1
1.33879	2.95375	9.57199	1.13446e-19	2.11443e-17	33.9788	RASGRP1
1.44889	-0.558193	9.56391	1.20887e-19	2.22222e-17	33.9166	GZMM
1.25872	4.5938	9.56337	1.21397e-19	2.22222e-17	33.9124	CECR1
1.34814	1.11173	9.55114	1.33645e-19	2.42478e-17	33.8183	LRMP
1.86094	0.538473	9.54021	1.45616e-19	2.61879e-17	33.7343	GZMK
1.03509	2.22077	9.53443	1.52372e-19	2.71646e-17	33.6899	BIN2
1.47753	-1.34644	9.4989	2.01284e-19	3.55751e-17	33.4172	TIFAB
1.90424	-1.87638	9.48576	2.23089e-19	3.90138e-17	33.3165	GPR15
1.21572	2.70321	9.48493	2.24545e-19	3.90138e-17	33.3101	SPN
1.27805	-2.33422	9.44138	3.15487e-19	5.42263e-17	32.9771	FCRL6
1.56328	2.05312	9.44061	3.17391e-19	5.42263e-17	32.9712	NKG7
1.19004	-0.294397	9.39798	4.42345e-19	7.37314e-17	32.6462	KIAA0748
1.50082	0.31526	9.39603	4.49133e-19	7.42591e-17	32.6313	GPR114
1.2521	9.94708	9.39414	4.55763e-19	7.47524e-17	32.6169	CD74
1.09192	-0.345223	9.38849	4.76238e-19	7.74907e-17	32.5739	TLR9
1.30989	4.46564	9.38727	4.8075e-19	7.7609e-17	32.5647	PTPRC
1.51736	2.676	9.37919	5.11911e-19	8.19938e-17	32.5032	GZMB
1.44712	-2.51425	9.36268	5.81888e-19	9.24796e-17	32.3777	KCNJ10
1.14393	-4.05456	9.34464	6.69254e-19	1.05546e-16	32.2408	FCRL4
1.30367	1.81618	9.33176	7.39484e-19	1.15732e-16	32.1431	NAPSB
1.25321	8.54739	9.32664	7.69409e-19	1.19503e-16	32.1042	HLA-DRA
1.82025	-0.520591	9.32189	7.982e-19	1.23043e-16	32.0683	ZNF683
1.37634	-0.808232	9.31901	8.16184e-19	1.24876e-16	32.0464	TBX21
1.30833	1.03983	9.31697	8.29169e-19	1.25923e-16	32.031	SLA2
1.16994	2.1391	9.30699	8.95677e-19	1.35023e-16	31.9555	PRKCB
1.08606	2.06805	9.28931	1.02679e-18	1.53659e-16	31.8217	GIMAP7
1.28176	-3.79266	9.24163	1.48281e-18	2.20294e-16	31.462	FCRL1
1.69426	-0.817459	9.23417	1.57046e-18	2.29982e-16	31.4057	IKZF3
1.10101	1.64721	9.21142	1.87044e-18	2.7197e-16	31.2346	P2RY8
1.08809	3.38206	9.20708	1.93393e-18	2.79221e-16	31.202	SASH3
1.15278	4.37438	9.18477	2.29483e-18	3.29012e-16	31.0345	SPOCK2
1.27434	-1.04849	9.18034	2.37408e-18	3.3801e-16	31.0013	CD226
1.01843	2.40901	9.13662	3.31739e-18	4.69056e-16	30.6738	ITM2A
1.12908	2.07304	9.12668	3.57919e-18	5.02606e-16	30.5995	NCF1
-1.80742	-0.585581	-9.12225	3.7022e-18	5.16343e-16	30.5664	PTPRN
1.03633	-1.64692	9.11477	3.91987e-18	5.43008e-16	30.5105	RGL4
1.18817	2.93487	9.08357	4.97194e-18	6.84126e-16	30.2778	IRF8
1.11161	2.99284	9.08231	5.02e-18	6.86134e-16	30.2684	EVI2B
1.50973	3.7721	9.07878	5.15647e-18	7.0012e-16	30.2422	CXCL13
1.06425	4.29293	9.07042	5.49537e-18	7.41224e-16	30.1799	IL2RG
1.00146	0.852197	9.01971	8.0761e-18	1.07517e-15	29.8032	RLTPR
1.15396	3.7662	8.99315	9.87511e-18	1.30619e-15	29.6064	APOL4
1.12624	2.21711	8.98465	1.05303e-17	1.38392e-15	29.5436	TAGAP
1.48358	-0.923132	8.96036	1.2651e-17	1.65204e-15	29.364	BCL2L14
1.11083	-1.31191	8.95472	1.32006e-17	1.70213e-15	29.3224	PARP15
1.22619	1.71413	8.93616	1.51839e-17	1.94563e-15	29.1855	ZAP70
1.15406	4.54749	8.91188	1.8228e-17	2.32118e-15	29.0068	ST6GAL1
1.29508	2.57323	8.91081	1.83752e-17	2.32548e-15	28.9989	SELL
1.39969	1.07877	8.89804	2.02274e-17	2.54419e-15	28.905	CLEC10A
1.07849	1.89377	8.87582	2.3899e-17	2.98767e-15	28.7418	HSH2D
1.05815	1.38906	8.85416	2.81111e-17	3.47189e-15	28.583	PTPN22
1.71412	-1.91684	8.85068	2.88521e-17	3.54207e-15	28.5576	IFNG
1.9577	-0.959931	8.82472	3.50359e-17	4.25033e-15	28.3677	CXCR2P1
1.27447	-0.817408	8.81856	3.66873e-17	4.42449e-15	28.3226	CRTAM
1.2909	4.36589	8.81753	3.69689e-17	4.43237e-15	28.3151	RARRES3
1.09158	5.10699	8.80566	4.03963e-17	4.81515e-15	28.2284	HLA-DMA
1.3311	-0.221198	8.77785	4.97032e-17	5.89026e-15	28.0257	KLRD1
1.04993	3.95202	8.77196	5.19304e-17	6.11883e-15	27.9828	IL2RB
1.32783	-1.26535	8.76158	5.60997e-17	6.57232e-15	27.9073	SAMD3
1.22362	7.09069	8.73888	6.64117e-17	7.73621e-15	27.7423	HLA-DPA1
1.00447	3.8136	8.73569	6.80022e-17	7.87673e-15	27.7191	CSF2RB
1.33488	-3.60535	8.7171	7.80575e-17	8.99065e-15	27.5843	FAM92B
1.21528	-3.33343	8.71264	8.06814e-17	9.24095e-15	27.552	TTC24
1.13658	4.67872	8.68608	9.82154e-17	1.10638e-14	27.3597	HLA-DMB
1.13103	-2.23003	8.67388	1.07485e-16	1.20418e-14	27.2715	C11orf21
1.28412	3.65099	8.65922	1.1977e-16	1.33452e-14	27.1657	HLA-DOA
1.18035	-3.9259	8.65177	1.2654e-16	1.40234e-14	27.1119	KLRC4
1.02117	3.89161	8.63141	1.47029e-16	1.61197e-14	26.9652	IL10RA
1.09513	-1.18566	8.58421	2.08032e-16	2.25665e-14	26.626	LTA
1.13163	1.85259	8.58193	2.11542e-16	2.2707e-14	26.6096	CD247
1.08581	0.253755	8.56753	2.35095e-16	2.49737e-14	26.5064	NCF1C
1.05568	0.714238	8.51677	3.40802e-16	3.56486e-14	26.1435	SNX20
1.08884	3.07962	8.51034	3.57181e-16	3.71722e-14	26.0977	CD7
1.7653	-2.59377	8.44572	5.71666e-16	5.88959e-14	25.6381	CR2
1.35141	-3.4462	8.44215	5.86661e-16	6.01387e-14	25.6128	FCER2
1.19722	-3.02071	8.40069	7.92242e-16	8.08087e-14	25.3193	FAM129C
1.0841	3.30333	8.39798	8.07948e-16	8.20027e-14	25.3001	DOCK2
1.04199	-0.272533	8.3679	1.00403e-15	1.00905e-13	25.0878	NCF1B
1.55109	-1.54274	8.35676	1.08802e-15	1.08285e-13	25.0093	LILRA4
1.04476	-3.80139	8.33876	1.23861e-15	1.21502e-13	24.8827	CNR2
1.02079	3.20873	8.33073	1.31229e-15	1.28117e-13	24.8262	CD52
1.64815	1.16284	8.26761	2.06401e-15	2.00551e-13	24.3839	SELP
1.23174	-2.00619	8.2445	2.43484e-15	2.35468e-13	24.2226	TARP
1.08461	-0.864213	8.22437	2.81085e-15	2.70555e-13	24.0823	CD200R1
1.49892	-1.49589	8.21969	2.90637e-15	2.78441e-13	24.0497	TACR1
1.19092	1.85827	8.21472	3.01109e-15	2.87132e-13	24.0151	CCR7
1.42441	-0.613251	8.17107	4.10708e-15	3.88034e-13	23.712	LGALS2
1.09966	1.90298	8.16188	4.38395e-15	4.12293e-13	23.6483	IL21R
1.19948	-1.52192	8.10054	6.76607e-15	6.30536e-13	23.2247	C17orf87
1.00597	-0.896975	8.08179	7.72257e-15	7.13189e-13	23.0956	GPR55
1.03784	-0.768288	8.06853	8.47821e-15	7.75984e-13	23.0045	TMEM156
1.65784	5.16949	8.05657	9.22228e-15	8.40335e-13	22.9224	GBP5
1.20877	-3.15807	8.05076	9.60671e-15	8.67651e-13	22.8825	KLRC3
1.06159	6.59712	8.02955	1.11492e-14	9.93827e-13	22.7372	HLA-DPB1
1.13279	3.8678	8.01132	1.26692e-14	1.12443e-12	22.6125	FGL2
1.02099	4.90223	7.94406	2.02636e-14	1.7754e-12	22.1542	APOL3
1.20177	-3.18194	7.91792	2.43025e-14	2.08473e-12	21.9769	PKHD1L1
1.00085	1.04341	7.91319	2.5114e-14	2.14537e-12	21.9448	CD180
1.03411	-0.460246	7.90944	2.57764e-14	2.19281e-12	21.9194	P2RX1
1.20796	2.1936	7.88141	3.13043e-14	2.65207e-12	21.7299	WDFY4
1.00818	-0.695341	7.87953	3.17144e-14	2.67575e-12	21.7172	ZMAT1
1.1505	3.17327	7.85066	3.87221e-14	3.22715e-12	21.5225	PRF1
1.05991	8.49989	7.83248	4.38943e-14	3.6434e-12	21.4002	WARS
1.25754	2.32519	7.82122	4.74362e-14	3.90577e-12	21.3245	LAG3
1.43641	2.25224	7.81693	4.88578e-14	4.00673e-12	21.2957	GZMA
1.16496	-3.56035	7.77109	6.69404e-14	5.40319e-12	20.9887	KIR3DL2
1.00294	2.78046	7.73526	8.55463e-14	6.8244e-12	20.7495	AMICA1
1.05998	0.0868245	7.67588	1.28217e-13	1.01104e-11	20.355	CD22
1.86506	4.96616	7.63987	1.63697e-13	1.27126e-11	20.1169	CXCL10
1.21517	-0.354007	7.62609	1.79692e-13	1.38498e-11	20.0261	EOMES
1.08499	-0.789372	7.59001	2.29267e-13	1.73447e-11	19.7886	IL18RAP
1.06209	-3.34899	7.58075	2.44036e-13	1.83942e-11	19.7278	IL12B
1.13906	1.37804	7.57858	2.47634e-13	1.8597e-11	19.7135	IL12RB1
1.27269	-0.444167	7.52465	3.55732e-13	2.63293e-11	19.3606	FCRLA
1.39665	-1.49881	7.50857	3.96163e-13	2.91116e-11	19.2558	KIR2DL4
1.0389	-1.6889	7.49434	4.35707e-13	3.17895e-11	19.1631	IL9R
1.02815	4.05718	7.48621	4.60008e-13	3.33254e-11	19.1102	MPEG1
1.12044	-0.527	7.45814	5.54672e-13	3.93491e-11	18.928	PLA1A
1.06932	-0.311085	7.43512	6.46432e-13	4.55435e-11	18.7789	SLAIN1
1.07637	-2.28096	7.3911	8.65391e-13	6.05538e-11	18.4948	B3GAT1
1.56696	1.53929	7.36229	1.04678e-12	7.22596e-11	18.3095	ADAMDEC1
1.03455	-0.036487	7.35276	1.11469e-12	7.64324e-11	18.2483	BANK1
1.21236	2.04985	7.32706	1.32003e-12	8.99112e-11	18.0837	CD38
1.08699	-3.83809	7.30771	1.49886e-12	1.01418e-10	17.9601	IL5RA
1.02003	6.13401	7.28912	1.69304e-12	1.13064e-10	17.8415	CFB
1.09905	4.94255	7.26873	1.93462e-12	1.27875e-10	17.7117	C4A
-1.09352	0.79187	-7.26832	1.93977e-12	1.27875e-10	17.7091	SCG5
1.08758	7.37638	7.26124	2.03151e-12	1.32643e-10	17.6642	HLA-DRB1
1.2862	-0.59676	7.24524	2.25509e-12	1.4631e-10	17.5626	CCR4
1.1343	5.59172	7.24341	2.28215e-12	1.47598e-10	17.5509	HLA-DRB5
1.1346	3.55378	7.23614	2.39287e-12	1.54272e-10	17.5048	HLA-DQA2
-1.23897	0.48099	-7.21446	2.75517e-12	1.75922e-10	17.3677	SOX11
1.00095	-0.0675511	7.20821	2.86934e-12	1.80452e-10	17.3282	FUT7
1.01144	1.23304	7.18289	3.38154e-12	2.10086e-10	17.1684	ICOS
1.12577	0.546482	7.17917	3.46393e-12	2.13908e-10	17.145	P2RY13
1.01416	2.41016	7.15214	4.12553e-12	2.50984e-10	16.9749	SIGLEC10
1.14891	-3.12245	7.14203	4.40374e-12	2.67117e-10	16.9115	PLEKHG7
1.02206	6.77592	7.10883	5.45335e-12	3.25013e-10	16.7036	GBP1
1.09789	5.5263	7.08444	6.37741e-12	3.75717e-10	16.5514	HLA-DQA1
1.07448	1.5038	7.08077	6.52928e-12	3.83562e-10	16.5285	ADAM28
1.40883	2.86093	7.0728	6.87153e-12	4.00227e-10	16.4788	BATF2
1.16569	-1.12107	7.04381	8.27072e-12	4.77652e-10	16.2986	RUFY4
1.01327	3.18246	7.02565	9.28617e-12	5.33292e-10	16.186	ETV7
1.07094	1.10153	6.97221	1.30416e-11	7.34555e-10	15.856	PIK3CG
1.14714	-0.160421	6.94029	1.59584e-11	8.89073e-10	15.6598	CCR2
1.13096	0.41732	6.93694	1.62999e-11	9.05637e-10	15.6392	TLR7
1.16867	-1.69703	6.92361	1.773e-11	9.82432e-10	15.5575	SIGLEC8
1.02383	-3.57855	6.87946	2.34029e-11	1.27608e-09	15.2878	GPR25
1.12204	0.493941	6.84695	2.86864e-11	1.54653e-09	15.0901	CLIC5
1.87564	2.99294	6.76871	4.66813e-11	2.47943e-09	14.6173	CXCL11
1.80145	-1.42671	6.74185	5.51243e-11	2.91066e-09	14.456	C10orf81
1.09835	-2.27534	6.72884	5.97341e-11	3.13215e-09	14.378	RSPO1
1.35447	-2.45701	6.6761	8.26223e-11	4.26681e-09	14.0632	COL29A1
1.17593	-1.90777	6.65184	9.58601e-11	4.92562e-09	13.9191	KLRC2
1.3359	1.07561	6.6236	1.13897e-10	5.79436e-09	13.7518	CYP4X1
2.02178	4.44972	6.59097	1.38912e-10	6.99749e-09	13.5592	CEACAM5
-1.01219	1.03896	-6.58697	1.42328e-10	7.15198e-09	13.5357	MATN3
2.46873	0.765705	6.5568	1.70875e-10	8.44165e-09	13.3584	PIGR
1.07418	3.71612	6.5355	1.94341e-10	9.54599e-09	13.2337	CEACAM1
-1.13001	0.328627	-6.53119	1.99462e-10	9.75981e-09	13.2085	ST8SIA2
-1.14966	-2.30279	-6.49923	2.41782e-10	1.17187e-08	13.0219	C1QL4
1.22093	3.64812	6.46065	3.04685e-10	1.44934e-08	12.7978	HLA-DRB6
1.34362	2.08889	6.45197	3.20916e-10	1.5195e-08	12.7475	DARC
1.05283	-2.7651	6.44992	3.24876e-10	1.53118e-08	12.7357	CLEC9A
1.04868	1.55597	6.4075	4.1828e-10	1.9358e-08	12.4908	CTSW
1.00519	-1.77566	6.39628	4.47098e-10	2.05525e-08	12.4263	RIC3
2.42426	1.74389	6.38255	4.85027e-10	2.2147e-08	12.3474	LTF
1.04162	-2.78814	6.3804	4.9125e-10	2.23814e-08	12.3351	P2RY12
1.06015	-3.74696	6.35807	5.60645e-10	2.50968e-08	12.2071	BEND4
1.00832	5.36007	6.2983	7.9702e-10	3.51409e-08	11.8665	CCL5
1.27266	2.42079	6.28384	8.67526e-10	3.78426e-08	11.7845	SELE
1.27428	1.47585	6.2702	9.39559e-10	4.08111e-08	11.7073	PLAC8
1.28648	2.08657	6.26922	9.44976e-10	4.09596e-08	11.7017	CHI3L2
1.61518	3.04031	6.26313	9.79204e-10	4.22645e-08	11.6673	CXCL17
1.16143	2.58118	6.24398	1.09491e-09	4.65724e-08	11.5592	RARRES1
1.02891	-0.119859	6.19304	1.47178e-09	6.20872e-08	11.273	VNN2
1.01842	0.401738	6.16567	1.72401e-09	7.18407e-08	11.12	PLD4
1.10787	0.234149	6.13575	2.04812e-09	8.46584e-08	10.9534	SLC27A2
-1.00104	2.44669	-6.11975	2.24513e-09	9.20594e-08	10.8646	IL11
-1.21092	0.990478	-6.10923	2.3847e-09	9.75872e-08	10.8063	PPAPDC1A
1.04298	1.70355	6.09153	2.63873e-09	1.07553e-07	10.7085	DNASE1L3
-1.29245	-0.724794	-6.01842	3.99931e-09	1.59521e-07	10.3067	CDH15
1.01141	-0.322505	5.92786	6.65738e-09	2.53698e-07	9.81456	CD1E
1.70605	-0.287637	5.92248	6.86066e-09	2.6096e-07	9.78552	FAM3B
-1.02395	-0.72938	-5.87535	8.92112e-09	3.30146e-07	9.53207	AK5
1.89365	1.02742	5.87091	9.14391e-09	3.36568e-07	9.50827	GABRP
-1.10365	-3.65998	-5.84068	1.0811e-08	3.92991e-07	9.3467	KISS1
-1.22843	-1.94595	-5.83433	1.11972e-08	4.0631e-07	9.31284	SFTA1P
1.64569	1.04493	5.81633	1.23661e-08	4.44012e-07	9.21706	FAM3D
1.12828	-3.6504	5.80314	1.32974e-08	4.72486e-07	9.14704	SLC13A2
1.71745	-1.51924	5.78046	1.50615e-08	5.26948e-07	9.02692	PROM1
1.37266	-2.84001	5.77732	1.53229e-08	5.35179e-07	9.01034	BMP3
1.42957	5.3076	5.74506	1.82799e-08	6.23583e-07	8.84024	CEACAM6
1.23054	-2.19021	5.72607	2.02731e-08	6.81376e-07	8.7405	SOX10
1.86708	2.94198	5.69481	2.4023e-08	8.00846e-07	8.57697	MUC4
-1.10623	1.6215	-5.69098	2.45266e-08	8.16307e-07	8.55698	APCDD1L
1.12507	4.33476	5.65779	2.93442e-08	9.59514e-07	8.38425	APOBEC3A
-1.15426	0.676553	-5.64927	3.07234e-08	9.96664e-07	8.34001	MT1L
1.01825	-3.89166	5.63667	3.28779e-08	1.05652e-06	8.27475	LRRC26
1.63979	1.55907	5.6329	3.35506e-08	1.07646e-06	8.25525	MUC16
1.18343	-0.54991	5.6195	3.60523e-08	1.14952e-06	8.18601	C14orf73
1.06149	4.40402	5.60876	3.81875e-08	1.20808e-06	8.13062	DUOX2
1.00192	-1.93498	5.60577	3.88032e-08	1.22016e-06	8.11522	C1orf130
1.78673	1.6748	5.60491	3.8982e-08	1.2239e-06	8.1108	TCN1
1.9044	-0.547304	5.59203	4.17608e-08	1.30317e-06	8.04452	CEACAM7
1.6463	1.55875	5.5819	4.40814e-08	1.36726e-06	7.99247	CP
1.40649	-3.82994	5.55776	5.0127e-08	1.52478e-06	7.8688	PIP
-1.09274	1.52213	-5.48625	7.31599e-08	2.13058e-06	7.50515	LRRC17
1.01169	-1.16594	5.48214	7.4755e-08	2.17394e-06	7.48442	ECEL1
1.21632	2.73875	5.43849	9.39677e-08	2.67573e-06	7.26456	ATP10B
1.28878	1.75317	5.39875	1.15575e-07	3.21945e-06	7.0657	FMO2
1.08265	-2.99578	5.36073	1.40713e-07	3.85682e-06	6.87669	KLHDC7A
1.19209	1.08906	5.34257	1.54523e-07	4.17325e-06	6.78681	TJP3
-1.09519	-2.22737	-5.34139	1.55471e-07	4.18303e-06	6.78094	CGB5
-1.12646	-0.587406	-5.33343	1.61971e-07	4.3465e-06	6.74162	HAS1
-1.3476	-0.366604	-5.32413	1.69893e-07	4.52946e-06	6.69578	FOLR3
1.54364	3.07523	5.30248	1.89836e-07	5.00903e-06	6.58927	SLC6A14
-1.27064	-1.64385	-5.22429	2.8256e-07	7.24132e-06	6.20778	MYL4
-1.02801	-2.40923	-5.20737	3.07765e-07	7.81884e-06	6.12587	MMP8
1.87759	-0.291566	5.19757	3.23353e-07	8.20467e-06	6.07852	SLC34A2
-1.14574	-0.123627	-5.19696	3.24336e-07	8.21945e-06	6.07561	KLHL30
-1.12713	-0.668091	-5.19046	3.35123e-07	8.44067e-06	6.04425	RPSAP52
-1.08837	-2.18235	-5.1409	4.29575e-07	1.05728e-05	5.80637	FGF5
-1.07614	-0.241379	-5.13505	4.42308e-07	1.08471e-05	5.77839	COL2A1
1.23863	-2.19091	5.10144	5.22771e-07	1.25944e-05	5.61836	LOC400696
2.04275	-0.0018025	5.09776	5.32391e-07	1.27811e-05	5.6009	MUC21
1.21405	0.481318	5.07539	5.94718e-07	1.40958e-05	5.49494	TMC5
1.12412	-3.5473	5.07248	6.03319e-07	1.42667e-05	5.4812	TOX3
1.24773	-3.12254	5.07008	6.10497e-07	1.43537e-05	5.46988	B3GNT6
-1.02576	-0.984255	-5.0542	6.60215e-07	1.53466e-05	5.39497	C5orf46
1.36458	0.381593	5.03448	7.27375e-07	1.68504e-05	5.30229	TF
1.48237	-2.45889	5.02555	7.59952e-07	1.74866e-05	5.26039	CHST9
1.0142	-3.38048	4.99614	8.77432e-07	1.98118e-05	5.12294	HS3ST4
-1.17424	-0.0877914	-4.97113	9.90968e-07	2.19641e-05	5.00663	RBM24
-1.08845	1.80166	-4.96896	1.0015e-06	2.21496e-05	4.99653	POPDC3
1.33866	2.42295	4.96808	1.00577e-06	2.22201e-05	4.99247	CLCA4
1.24889	1.44485	4.93566	1.17669e-06	2.52613e-05	4.8425	FUT6
2.10138	2.09463	4.92502	1.23863e-06	2.64526e-05	4.7935	CRNN
1.19235	6.44922	4.89123	1.4571e-06	3.01143e-05	4.63839	LCN2
2.06282	-0.0451818	4.8856	1.49691e-06	3.08438e-05	4.61266	MUC5B
1.77282	2.57112	4.87882	1.54627e-06	3.15753e-05	4.58169	SPRR2F
-1.2035	1.8947	-4.87507	1.57422e-06	3.20504e-05	4.56459	KANK4
1.03738	-2.5691	4.87252	1.59353e-06	3.2347e-05	4.55296	C9orf152
1.38254	-1.99632	4.87074	1.60718e-06	3.25918e-05	4.54482	CLDN10
1.17234	-2.38299	4.8631	1.6668e-06	3.36678e-05	4.51006	TSPAN8
1.00759	3.4115	4.84187	1.84416e-06	3.6758e-05	4.41358	KLHDC7B
1.52983	-1.43088	4.8353	1.90262e-06	3.77457e-05	4.38381	IL1F6
-1.02568	-0.981034	-4.82905	1.95985e-06	3.86726e-05	4.35554	CSDC2
-1.05213	0.874609	-4.8144	2.10065e-06	4.09388e-05	4.28937	CDH2
-1.38323	4.01699	-4.79808	2.26911e-06	4.37641e-05	4.21582	COL11A1
-1.74468	0.35424	-4.78505	2.4128e-06	4.60589e-05	4.15729	ANKRD1
1.04941	-2.94079	4.76892	2.60286e-06	4.89577e-05	4.08503	MUC13
1.53315	-1.38098	4.74214	2.95065e-06	5.46469e-05	3.96554	CRISP3
1.08527	3.08947	4.73736	3.01729e-06	5.56799e-05	3.94426	C2orf54
1.70908	7.68311	4.73027	3.1187e-06	5.714e-05	3.91278	KRT13
1.18874	3.85977	4.72592	3.18258e-06	5.81026e-05	3.89347	ALDH1A1
1.38792	2.22729	4.64767	4.57157e-06	8.02896e-05	3.54878	MAL
-1.00049	1.70292	-4.63448	4.85687e-06	8.4386e-05	3.49121	JPH2
1.08105	-0.426404	4.62651	5.03761e-06	8.7157e-05	3.45646	CRABP1
1.32767	0.712921	4.57367	6.40928e-06	0.000107277	3.22759	ATP13A4
1.00019	-2.81883	4.56939	6.53466e-06	0.000109099	3.20918	SLITRK5
1.39582	2.22983	4.56533	6.65618e-06	0.000110947	3.19168	TMPRSS11A
1.30014	7.89164	4.5265	7.93116e-06	0.00012844	3.02527	SPRR2A
-1.04764	3.81212	-4.52311	8.05281e-06	0.000129999	3.01082	COL10A1
1.13849	-0.0221046	4.49228	9.24638e-06	0.000146726	2.87967	TFF3
1.30839	0.963487	4.45946	1.07022e-05	0.000166225	2.741	TMPRSS2
1.31812	0.207112	4.43324	1.20212e-05	0.000183841	2.63084	PLA2G2A
1.16096	-0.682902	4.40463	1.36371e-05	0.000204977	2.51135	CHRDL1
-1.0342	-2.47159	-4.38075	1.51441e-05	0.000224663	2.41209	CGB8
1.66206	-0.0519953	4.37959	1.52209e-05	0.000225477	2.4073	C4orf7
1.70888	-0.387812	4.3511	1.7237e-05	0.000251875	2.28958	KRT24
-1.08059	-1.33542	-4.32229	1.95329e-05	0.000280829	2.1713	RAPSN
-1.04684	0.00555938	-4.32143	1.9606e-05	0.000281649	2.16777	CSF2
1.09003	-1.07144	4.31476	2.01802e-05	0.000288317	2.14047	PI16
-1.04394	-2.29775	-4.29441	2.20327e-05	0.000309731	2.05745	FOXA2
1.05416	1.6654	4.29097	2.2361e-05	0.000313445	2.04347	FOXA1
1.10816	0.762654	4.28766	2.26816e-05	0.000317636	2.03001	PCP4L1
1.27717	-0.924777	4.28583	2.28613e-05	0.00031962	2.02256	MSMB
1.65508	6.26324	4.24291	2.74734e-05	0.000371053	1.84897	SPRR3
2.00401	-1.1937	4.23043	2.89723e-05	0.000387981	1.79882	C20orf114
1.13702	4.86302	4.22251	2.99651e-05	0.000399575	1.76702	SERPINB4
1.00324	-0.146466	4.21334	3.11541e-05	0.000412039	1.7303	ATP6V0A4
1.68483	3.7656	4.21163	3.13803e-05	0.000414001	1.72348	TGM3
1.0557	-1.52062	4.16689	3.79002e-05	0.000488391	1.54544	C7
1.26497	-2.12668	4.16316	3.84984e-05	0.000493926	1.53068	ADH1C
1.12893	2.20268	4.14382	4.1748e-05	0.000526719	1.45432	CD177
1.31635	-0.811586	4.13999	4.24211e-05	0.000532589	1.43925	SERPINB11
1.11004	-1.30568	4.12806	4.45863e-05	0.000556365	1.39236	ALOX15
1.20412	0.0434677	4.12341	4.54598e-05	0.000564859	1.37409	ZG16B
1.05021	0.688981	4.12011	4.60881e-05	0.000570935	1.36116	CAPN14
1.67086	4.29606	4.10852	4.83631e-05	0.000593736	1.3158	KRT4
1.15202	2.33644	4.09915	5.02806e-05	0.000612509	1.27919	CHL1
1.09737	5.19979	4.06571	5.77278e-05	0.000686904	1.14924	TMPRSS11D
1.33468	2.13097	4.03415	6.57078e-05	0.000761958	1.02751	NLRP2
1.18153	1.48669	3.99761	7.62589e-05	0.00086379	0.887619	AZGP1
-1.12717	-0.896382	-3.98859	7.91006e-05	0.000891545	0.853269	IP6K3
-1.29066	-1.99568	-3.98722	7.95402e-05	0.000895515	0.848066	CACNG1
-1.59089	-1.23516	-3.97494	8.35915e-05	0.000933947	0.801436	MYOG
-1.24804	-1.08097	-3.96921	8.55467e-05	0.000949583	0.779739	DYSFIP1
1.14772	-0.263087	3.94417	9.46186e-05	0.00103239	0.685192	CYP4B1
-1.01598	-0.177124	-3.93309	9.89175e-05	0.00107245	0.643531	FIBCD1
-1.22192	-2.44176	-3.92427	0.000102473	0.00110283	0.610433	CAV3
-1.02086	0.8762	-3.91632	0.000105777	0.00113422	0.580691	HSPB3
1.23774	1.99555	3.90855	0.000109109	0.00116448	0.551623	WFDC2
1.26483	-3.1234	3.908	0.000109345	0.00116578	0.549605	STATH
1.53128	-3.06128	3.88105	0.000121702	0.00127628	0.449328	BPIL1
-1.59602	-0.142817	-3.86794	0.000128182	0.00133468	0.400769	MYLPF
-1.22941	0.322384	-3.86741	0.000128451	0.00133586	0.398806	CHRNA1
-1.1059	-2.40373	-3.86423	0.000130072	0.0013482	0.387068	CHRNG
-1.00759	3.56601	-3.83524	0.000145791	0.00147751	0.280342	TNNI1
1.54279	-0.874297	3.82065	0.000154367	0.00154609	0.226901	GSTA1
1.22558	6.98951	3.81746	0.000156302	0.00156241	0.215259	SPRR2E
1.44408	0.431598	3.80463	0.000164328	0.00162677	0.168467	DEFB4A
-1.81537	1.8189	-3.80212	0.000165947	0.00163806	0.159306	ACTC1
1.40327	-1.67564	3.78663	0.000176244	0.00171856	0.103074	SCGB3A1
1.00569	0.924617	3.73642	0.000213945	0.00202041	-0.0778295	GLDC
1.24133	-3.46157	3.72161	0.000226442	0.00212472	-0.130757	PLUNC
1.14259	6.62634	3.71503	0.000232216	0.00216996	-0.154227	RHCG
1.09897	1.13236	3.68535	0.000260001	0.0023797	-0.259508	CHIT1
-1.31684	-1.74399	-3.63341	0.000316307	0.00280733	-0.441896	MYF6
-1.21794	-1.52974	-3.61428	0.000339794	0.00297204	-0.508466	DUSP27
-1.67655	0.298534	-3.61194	0.000342784	0.00299436	-0.516605	MYBPH
1.06645	-0.645411	3.60406	0.000353	0.00306369	-0.543885	ELF5
-1.35197	0.0971316	-3.59407	0.000366386	0.00315748	-0.578451	SLN
1.02854	1.66683	3.57888	0.000387638	0.00330726	-0.630793	PLA2G3
-1.12897	1.5113	-3.5214	0.00047898	0.00392488	-0.82698	HSPB7
-1.36198	-1.37901	-3.51805	0.000484875	0.00396052	-0.838311	ASB5
-1.06821	0.336873	-3.51085	0.000497797	0.00403712	-0.862669	MYO18B
-1.22805	-0.981198	-3.50552	0.000507555	0.00409037	-0.880643	MYPN
1.00852	-3.52421	3.49968	0.000518472	0.00415873	-0.900344	ODAM
-1.19342	0.41336	-3.49865	0.000520415	0.00416942	-0.903805	TNNC2
-1.2812	-1.64896	-3.48727	0.000542371	0.00430662	-0.942048	CACNA1S
-1.02094	-2.74629	-3.48523	0.000546398	0.00432686	-0.948892	ATP1B4
-1.57216	0.144793	-3.41759	0.000696916	0.00527823	-1.17374	MYL2
1.09898	-2.1864	3.39467	0.000756126	0.00562078	-1.24897	ATP13A5
-1.14227	-2.1715	-3.38162	0.000791906	0.00582968	-1.2916	ARPP21
1.07167	-0.976276	3.37866	0.000800255	0.00586586	-1.30127	AQP5
1.19693	-0.891122	3.37826	0.000801377	0.00587199	-1.30256	TMPRSS11B
-1.07777	-1.00941	-3.36638	0.000835706	0.00606286	-1.34121	TRIM63
1.05623	-3.39523	3.35982	0.000855242	0.00618271	-1.3625	MUC7
-1.07662	-2.67208	-3.35743	0.000862445	0.006226	-1.37022	ITGB1BP3
1.15642	4.6369	3.34226	0.000909632	0.00649348	-1.41926	S100A7A
1.21598	3.01245	3.33742	0.000925168	0.00657007	-1.43485	SPRR2B
-1.3382	1.89421	-3.334	0.000936307	0.00663997	-1.44586	CKM
1.00068	3.03631	3.32386	0.000970062	0.00682271	-1.47844	KRT78
1.21285	-0.0422862	3.32086	0.000980238	0.00687777	-1.48804	DMBT1
-1.46421	3.43746	-3.2599	0.00121038	0.00816958	-1.68176	DES
-1.61142	0.0513524	-3.21019	0.00143406	0.00927769	-1.83717	MYH1
-1.13511	1.08449	-3.20922	0.00143878	0.00930241	-1.84018	CHGB
-1.15884	-1.95373	-3.20753	0.00144706	0.00934706	-1.84543	COX6A2
-1.09136	-0.822859	-3.19688	0.00150014	0.00963835	-1.8784	TRIM54
-1.35652	0.833642	-3.18796	0.00154601	0.0098835	-1.90596	ACTN2
