# Supplementary material for: Pan-cancer deconvolution of tumour composition using DNA methylation
Source: Nat Commun. 2018 Aug 13;9:3220. doi: 10.1038/s41467-018-05570-1 (PMC6089972; doi:10.1038/s41467-018-05570-1)
Supplement: Supplementary file 5 — Supplementary Data 2 [file 41467_2018_5570_MOESM5_ESM.xlsx]

## Sheet: Table S2
Supplementary Data 2. IPA canonical pathway analysis for the genes in Supplementary Data 1
Ingenuity Canonical Pathways	-log(p-value)	Ratio	z-score	Molecules
Th1 and Th2 Activation Pathway	20.1	0.183	NaN	CD247,CD40LG,CCR5,HLA-DOA,CD3E,IL12RB1,KLRD1,HLA-DQA1,CXCR3,TBX21,CD8A,HLA-DRB1,HLA-DMA,PIK3CG,HLA-DRA,HLA-DMB,HLA-DPB1,HLA-DPA1,IL2RB,IFNG,IL2RG,IKZF1,TLR9,CD3D,CD3G,CCR4,IL12B,LTA,ICOS,CXCR6,IL10RA,HLA-DQA2,HLA-DRB5
Th1 Pathway	19.1	0.215	4.472	CD247,CD40LG,CCR5,HLA-DOA,CD3E,IL12RB1,KLRD1,HLA-DQA1,CXCR3,TBX21,CD8A,HLA-DRB1,HLA-DMA,PIK3CG,HLA-DMB,HLA-DRA,HLA-DPB1,HLA-DPA1,IFNG,TLR9,CD3D,CD3G,IL12B,LTA,ICOS,IL10RA,HLA-DQA2,HLA-DRB5
Altered T Cell and B Cell Signaling in Rheumatoid Arthritis	18.4	0.277	NaN	IFNG,CD40LG,HLA-DOA,SLAMF1,CD79B,HLA-DQA1,IL36A,CD79A,TLR9,TNFRSF17,TLR10,HLA-DRB1,CXCL13,IL12B,HLA-DMA,LTA,HLA-DMB,HLA-DRA,TLR7,TNFRSF13B,CSF2,HLA-DRB5,FASLG
Crosstalk between Dendritic Cells and Natural Killer Cells	17.7	0.258	NaN	IFNG,CD40LG,IL2RG,KLRC4-KLRK1/KLRK1,KLRD1,KIR3DL2,TLR9,ITGAL,CSF2RB,PRF1,HLA-DRB1,IL12B,LTA,HLA-DRA,TLR7,CD226,KIR2DL4,CSF2,ACTC1,HLA-DRB5,CCR7,FASLG,IL2RB
Th2 Pathway	16.6	0.185	1.807	CD247,CCR5,HLA-DOA,CD3E,IL12RB1,HLA-DQA1,TBX21,HLA-DRB1,HLA-DMA,PIK3CG,HLA-DMB,HLA-DRA,HLA-DPB1,HLA-DPA1,IL2RB,IFNG,IL2RG,IKZF1,TLR9,CD3D,CD3G,CCR4,IL12B,ICOS,CXCR6,HLA-DQA2,HLA-DRB5
Communication between Innate and Adaptive Immune Cells	14.4	0.23	NaN	IFNG,CD40LG,CD79B,IL36A,CD79A,CCL5,CD8A,TLR9,CD8B,TNFRSF17,CXCL10,TLR10,HLA-DRB1,IL12B,HLA-DRA,TLR7,TNFRSF13B,CSF2,HLA-DRB5,CCR7
iCOS-iCOSL Signaling in T Helper Cells	13.7	0.186	4.123	CD247,CD40LG,HLA-DOA,IL2RG,CD3E,TRAT1,HLA-DQA1,TLR9,CD3D,PTPRC,CD3G,HLA-DRB1,HLA-DMA,GRAP2,PIK3CG,ZAP70,HLA-DMB,ICOS,HLA-DRA,HLA-DRB5,ITK,IL2RB
Allograft Rejection Signaling	13.1	0.312	NaN	IFNG,HLA-DOA,CD40LG,GZMB,HLA-DQA1,PRF1,HLA-DRB1,HLA-DMA,HLA-DMB,HLA-DRA,HLA-DQA2,HLA-DPB1,HLA-DPA1,HLA-DRB5,FASLG
T Helper Cell Differentiation	12.9	0.246	NaN	IFNG,HLA-DOA,IL2RG,CD40LG,IL12RB1,IL21R,HLA-DQA1,TBX21,HLA-DRB1,IL12B,HLA-DMA,HLA-DMB,ICOS,HLA-DRA,IL10RA,CXCR5,HLA-DRB5
B Cell Development	12.3	0.414	NaN	PTPRC,CD19,HLA-DOA,HLA-DRB1,SPN,CD79B,HLA-DMA,HLA-DRA,HLA-DMB,HLA-DQA1,CD79A,HLA-DRB5
Antigen Presentation Pathway	12	0.342	NaN	IFNG,HLA-DOA,CIITA,HLA-DQA1,CD74,HLA-DRB1,HLA-DMA,HLA-DRA,HLA-DMB,HLA-DQA2,HLA-DPB1,HLA-DRB5,HLA-DPA1
OX40 Signaling Pathway	10.8	0.25	2	CD247,HLA-DOA,CD3E,HLA-DQA1,CD3D,CD3G,HLA-DRB1,HLA-DMA,HLA-DRA,HLA-DMB,HLA-DQA2,HLA-DPB1,HLA-DPA1,HLA-DRB5
Type I Diabetes Mellitus Signaling	10.6	0.168	2.828	CD247,IFNG,HLA-DOA,CD3E,GZMB,HLA-DQA1,CD3D,CD3G,PRF1,HLA-DRB1,IL12B,HLA-DMA,LTA,HLA-DMB,HLA-DRA,PTPRN,HLA-DRB5,FASLG
Primary Immunodeficiency Signaling	9.81	0.273	NaN	PTPRC,IL2RG,CD19,CD40LG,CD3E,ZAP70,ICOS,CIITA,CD79A,TNFRSF13B,CD8A,CD3D
Graft-versus-Host Disease Signaling	9.81	0.273	NaN	IFNG,PRF1,HLA-DOA,HLA-DRB1,GZMB,HLA-DMA,HLA-DRA,HLA-DMB,IL36A,HLA-DQA1,HLA-DRB5,FASLG
Calcium-induced T Lymphocyte Apoptosis	9.22	0.217	3.606	CD247,HLA-DOA,CD3E,HLA-DQA1,CD3D,CD3G,HLA-DRB1,HLA-DMA,ZAP70,HLA-DRA,HLA-DMB,HLA-DRB5,PRKCB
Cdc42 Signaling	9.18	0.14	0.707	CD247,HLA-DOA,CD3E,MYL2,MYLPF,HLA-DQA1,CD3D,CD3G,HLA-DRB1,HLA-DMA,HLA-DMB,HLA-DRA,MYL4,HLA-DQA2,HLA-DPB1,HLA-DPA1,HLA-DRB5,ITK
Autoimmune Thyroid Disease Signaling	8.83	0.262	NaN	PRF1,HLA-DOA,CD40LG,HLA-DRB1,GZMB,HLA-DMA,HLA-DRA,HLA-DMB,HLA-DQA1,HLA-DRB5,FASLG
CD28 Signaling in T Helper Cells	8.42	0.134	2.449	CD247,HLA-DOA,CD3E,HLA-DQA1,TLR9,CD3D,PTPRC,CD3G,HLA-DRB1,GRAP2,HLA-DMA,PIK3CG,ZAP70,HLA-DMB,HLA-DRA,HLA-DRB5,ITK
Pathogenesis of Multiple Sclerosis	8.01	0.667	NaN	CXCL10,CCR5,CXCL11,CXCR3,CCL5,CXCL9
Nur77 Signaling in T Lymphocytes	7.68	0.208	NaN	CD247,CD3G,HLA-DOA,HLA-DRB1,CD3E,HLA-DMA,HLA-DRA,HLA-DMB,HLA-DQA1,CD3D,HLA-DRB5
PKCÎ¸ Signaling in T Lymphocytes	7.15	0.11	3.873	CD247,HLA-DOA,CACNA1S,CACNG1,CD3E,HLA-DQA1,TLR9,CD3D,CD3G,HLA-DRB1,GRAP2,HLA-DMA,PIK3CG,ZAP70,HLA-DMB,HLA-DRA,HLA-DRB5
Dendritic Cell Maturation	6.69	0.0973	2.5	CD40LG,HLA-DOA,COL2A1,HLA-DQA1,IL36A,COL10A1,TLR9,HLA-DRB1,IL12B,HLA-DMA,LTA,PIK3CG,HLA-DMB,HLA-DRA,IRF8,CSF2,HLA-DRB5,CCR7
Hematopoiesis from Pluripotent Stem Cells	6.51	0.214	NaN	CD247,CD3G,CD3E,IL12B,CSF2,CD8A,CD3D,CD8B,IL11
IL-4 Signaling	6.32	0.14	NaN	IL2RG,HLA-DOA,IRF4,HLA-DRB1,HLA-DMA,PIK3CG,HLA-DRA,HLA-DMB,HLA-DQA1,TLR9,HLA-DRB5,FCER2
Agranulocyte Adhesion and Diapedesis	6.27	0.096	NaN	CLDN10,SELL,SELE,CXCL11,MYL2,IL36A,CCL5,CXCL9,CXCL10,CXCL13,SELP,MMP8,MYL4,CXCL17,ACTC1,CCL19,MYH1
Role of NFAT in Regulation of the Immune Response	6.14	0.0939	4.123	CD247,HLA-DOA,CD3E,CD79B,HLA-DQA1,CD79A,TLR9,CD3D,CD3G,HLA-DRB1,HLA-DMA,PIK3CG,ZAP70,HLA-DMB,HLA-DRA,HLA-DRB5,ITK
Atherosclerosis Signaling	6.11	0.113	NaN	ALOX15,IFNG,SELE,CD40LG,IL36A,COL2A1,COL10A1,PLA2G3,CCR2,PLA2G2A,LYZ,PLA2G2D,SELP,RARRES3
Hepatic Fibrosis / Hepatic Stellate Cell Activation	6.07	0.0929	NaN	IFNG,CD40LG,CCR5,MYL2,COL2A1,COL10A1,CXCR3,CCL5,CXCL9,IL18RAP,IL10RA,MYL4,COL6A5,COL11A1,CCR7,FASLG,MYH1
T Cell Receptor Signaling	6.04	0.12	NaN	CD247,PTPRC,CD3G,CD3E,GRAP2,PIK3CG,RASGRP1,ZAP70,CD8A,TLR9,CD3D,CD8B,ITK
CTLA4 Signaling in Cytotoxic T Lymphocytes	5.7	0.122	NaN	CD247,CD3G,CD3E,GRAP2,PIK3CG,ZAP70,TRAT1,TLR9,CD8A,CD3D,CD8B,PTPN22
Natural Killer Cell Signaling	5.52	0.108	NaN	CD247,KLRC4-KLRK1/KLRK1,SH2D1A,KLRC2,KLRD1,PIK3CG,KLRB1,ZAP70,KIR3DL2,KLRC3,KIR2DL4,TLR9,PRKCB
Cytotoxic T Lymphocyte-mediated Apoptosis of Target Cells	5.35	0.226	-0.378	CD247,CD3G,PRF1,CD3E,GZMB,CD3D,FASLG
Neuroinflammation Signaling Pathway	5.31	0.0698	2.236	IFNG,HLA-DOA,CD200R1,HLA-DQA1,PLA2G3,CCL5,TLR9,PLA2G2A,GABRP,CXCL10,TLR10,HLA-DRB1,PLA2G2D,IL12B,HLA-DMA,PIK3CG,HLA-DMB,HLA-DRA,TLR7,HLA-DRB5,FASLG
Granulocyte Adhesion and Diapedesis	5.25	0.0898	NaN	CLDN10,SELL,SELE,CXCL11,IL36A,CCL5,CXCL9,ITGAL,IL18RAP,CXCL10,CXCL13,SELP,MMP8,CXCL17,CCL19
Differential Regulation of Cytokine Production in Intestinal Epithelial Cells by IL-17A and IL-17F	5.05	0.261	NaN	IFNG,IL12B,LCN2,CCL5,CSF2,DEFB4A/DEFB4B
Phospholipase C Signaling	4.61	0.0723	1.732	CD247,CD3E,MYL2,CD79B,MYLPF,PLA2G3,CD79A,CD3D,PLA2G2A,PLD4,CD3G,PLA2G2D,GRAP2,ZAP70,MYL4,PRKCB,ITK
CCR5 Signaling in Macrophages	4.35	0.108	NaN	CD247,CD3G,CACNG1,CACNA1S,CCR5,CD3E,CCL5,CD3D,FASLG,PRKCB
Systemic Lupus Erythematosus Signaling	3.92	0.0691	NaN	CD247,CD40LG,CD3E,CD79B,IL36A,CD79A,TLR9,CD3D,PTPRC,CD3G,PIK3CG,TLR7,C7,CD22,PIM2
TREM1 Signaling	3.77	0.114	2.121	TLR10,NLRC3,CIITA,TLR7,TLR9,NLRP2,CSF2,DEFB4A/DEFB4B
Role of Hypercytokinemia/hyperchemokinemia in the Pathogenesis of Influenza	3.55	0.146	NaN	CXCL10,IFNG,CCR5,IL12B,IL36A,CCL5
Role of Pattern Recognition Receptors in Recognition of Bacteria and Viruses	3.12	0.0763	2.236	IFNG,IL12B,PIK3CG,LTA,TLR7,CCL5,TLR9,CSF2,PRKCB,IL11
Neuroprotective Role of THOP1 in Alzheimer's Disease	3.02	0.0804	2.828	GZMA,TMPRSS11D,IFNG,GZMK,TMPRSS2,GZMB,TMPRSS11B,PNOC,GZMM
Role of MAPK Signaling in the Pathogenesis of Influenza	3.01	0.1	NaN	CXCL10,IFNG,PLA2G2D,PLA2G3,RARRES3,CCL5,PLA2G2A
MSP-RON Signaling Pathway	2.94	0.0972	NaN	CSF2RB,IFNG,IL12B,PIK3CG,CCR2,TLR9,ACTC1
p38 MAPK Signaling	2.81	0.075	1.667	HSPB3,PLA2G2D,IL36A,PLA2G3,MAP4K1,HSPB7,PLA2G2A,FASLG,IL18RAP
IL-12 Signaling and Production in Macrophages	2.81	0.0694	NaN	ALOX15,IFNG,CD40LG,LYZ,IL12RB1,IL12B,PIK3CG,IRF8,TLR9,PRKCB
Tumoricidal Function of Hepatic Natural Killer Cells	2.73	0.167	NaN	PRF1,GZMB,ITGAL,FASLG
Phospholipases	2.69	0.102	2.449	PLD4,PLA2G2D,PLA2G3,RARRES3,PLA1A,PLA2G2A
Superpathway of Inositol Phosphate Compounds	2.68	0.0568	1.941	CD19,DUSP27,TRAT1,TLR9,PTPRC,PLD4,IP6K3,PDCD1,PPP1R16B,PIK3CG,ICOS,PTPRN,PTPN22
PI3K Signaling in B Lymphocytes	2.66	0.0714	2.828	PTPRC,BLK,CD19,CD180,CD79B,PIK3CG,CD79A,PRKCB,CR2
Leukocyte Extravasation Signaling	2.61	0.0583	1.265	CLDN10,NCF1,SPN,PIK3CG,RASGRP1,MMP8,ACTN2,TLR9,ACTC1,ITGAL,PRKCB,ITK
NF-ÎºB Activation by Viruses	2.47	0.0805	2.449	CCR5,PIK3CG,CXCR5,TLR9,ITGAL,PRKCB,CR2
Role of JAK1 and JAK3 in Î³c Cytokine Signaling	2.35	0.087	NaN	IL2RG,PIK3CG,IL21R,IL9R,TLR9,IL2RB
3-phosphoinositide Biosynthesis	2.33	0.0564	2.111	PTPRC,CD19,PPP1R16B,PDCD1,PIK3CG,DUSP27,ICOS,TRAT1,TLR9,PTPRN,PTPN22
Fc Epsilon RI Signaling	2.27	0.0672	2.449	PLA2G2D,GRAP2,PIK3CG,PLA2G3,TLR9,CSF2,PLA2G2A,PRKCB
Toll-like Receptor Signaling	2.17	0.08	NaN	UBD,TLR10,IL12B,IL36A,TLR7,TLR9
NF-ÎºB Signaling	2.15	0.0562	3.162	TLR10,CD40LG,PIK3CG,LTA,ZAP70,IL36A,TLR7,TLR9,PRKCB,TNFRSF17
Differential Regulation of Cytokine Production in Macrophages and T Helper Cells by IL-17A and IL-17F	2.15	0.167	NaN	IL12B,CCL5,CSF2
IL-15 Signaling	2.14	0.0789	NaN	IL2RG,PIK3CG,TLR9,CSF2,FASLG,IL2RB
Role of PI3K/AKT Signaling in the Pathogenesis of Influenza	2.14	0.0789	2.236	IFNG,CCR5,PIK3CG,CCL5,TLR9,PLAC8
MIF-mediated Glucocorticoid Regulation	2.12	0.114	2	PLA2G2D,PLA2G3,CD74,PLA2G2A
Complement System	2.08	0.111	NaN	C4A/C4B,C7,CFB,CR2
FcÎ³RIIB Signaling in B Lymphocytes	2.06	0.0759	2	CACNG1,CACNA1S,CD79B,PIK3CG,CD79A,TLR9
Antioxidant Action of Vitamin C	2.05	0.0673	-1.89	PLD4,CSF2RB,PLA2G2D,PLA2G3,RARRES3,CSF2,PLA2G2A
Hepatic Cholestasis	2.02	0.057	NaN	IFNG,ABCB1,IL12B,LTA,IL36A,CSF2,PRKCB,IL18RAP,IL11
HMGB1 Signaling	2.02	0.0611	1.414	IFNG,SELE,IL12B,PIK3CG,LTA,TLR9,CSF2,IL11
GP6 Signaling Pathway	2.02	0.0611	0.378	GRAP2,PIK3CG,COL2A1,COL10A1,COL6A5,COL11A1,TLR9,PRKCB
IL-17 Signaling	1.91	0.0706	NaN	CXCL10,CXCL11,PIK3CG,MUC5B,TLR9,DEFB4A/DEFB4B
Calcium Signaling	1.85	0.0505	-2.236	CHRNG,CACNG1,CHRNA1,CACNA1S,MYL2,TNNC2,MYL4,TNNI1,ACTC1,MYH1
VEGF Family Ligand-Receptor Interactions	1.85	0.0682	2.449	PLA2G2D,PIK3CG,PLA2G3,TLR9,PLA2G2A,PRKCB
Eicosanoid Signaling	1.82	0.0769	2	ALOX15,PLA2G2D,PLA2G3,RARRES3,PLA2G2A
MIF Regulation of Innate Immunity	1.81	0.093	2	PLA2G2D,PLA2G3,CD74,PLA2G2A
Reelin Signaling in Neurons	1.76	0.0652	NaN	BLK,PIK3CG,CNR2,MAP4K1,TLR9,ITGAL
IL-17A Signaling in Gastric Cells	1.75	0.12	NaN	CXCL10,CXCL11,CCL5
IL-9 Signaling	1.74	0.0889	2	IL2RG,PIK3CG,IL9R,TLR9
Chemokine Signaling	1.74	0.0735	1.342	CCR5,MYL2,PIK3CG,CCL5,PRKCB
FcÎ³ Receptor-mediated Phagocytosis in Macrophages and Monocytes	1.74	0.0645	0.816	PLD4,NCF1,PIK3CG,CSF2,ACTC1,PRKCB
Glucocorticoid Receptor Signaling	1.7	0.0417	NaN	CD247,CD3G,IFNG,SELE,KRT13,CD3E,PIK3CG,KRT24,CCL5,TLR9,CSF2,CD3D,KRT78,KRT4
Phagosome Formation	1.68	0.0569	NaN	TLR10,PIK3CG,TLR7,TLR9,PRKCB,CR2,FCER2
Cellular Effects of Sildenafil (Viagra)	1.63	0.0556	NaN	CACNG1,CACNA1S,MYL2,MYLPF,MYL4,ACTC1,MYH1
GM-CSF Signaling	1.62	0.0685	1.342	CSF2RB,PIK3CG,TLR9,CSF2,PRKCB
IL-6 Signaling	1.59	0.0547	1.134	HSPB3,ABCB1,PIK3CG,IL36A,HSPB7,TLR9,IL18RAP
p70S6K Signaling	1.55	0.0534	2.646	IL2RG,CD19,CD79B,PIK3CG,CD79A,TLR9,PRKCB
Role of Cytokines in Mediating Communication between Immune Cells	1.54	0.0769	NaN	IFNG,IL12B,IL36A,CSF2
VDR/RXR Activation	1.53	0.0649	1	CXCL10,IFNG,CCL5,CSF2,PRKCB
CD40 Signaling	1.51	0.0641	2	CD40LG,PIK3CG,LTA,TLR9,FCER2
Regulation of IL-2 Expression in Activated and Anergic T Lymphocytes	1.49	0.0633	NaN	CD247,CD3G,CD3E,ZAP70,CD3D
GÎ±12/13 Signaling	1.48	0.0519	0.378	CDH2,MYL2,PIK3CG,MYLPF,MYL4,CDH15,TLR9
ERK/MAPK Signaling	1.44	0.0452	1.667	HSPB3,PLA2G2D,PIK3CG,PLA2G3,HSPB7,TLR9,ELF5,PLA2G2A,PRKCB
IL-7 Signaling Pathway	1.35	0.0581	1	IFNG,IL2RG,PIK3CG,CXCR5,TLR9
Granzyme B Signaling	1.31	0.125	NaN	PRF1,GZMB
Gustation Pathway	1.27	0.0464	NaN	P2RY13,P2RY10,CACNG1,CACNA1S,P2RX1,P2RY12,P2RY8
Granzyme A Signaling	1.26	0.118	NaN	GZMA,PRF1
IL-2 Signaling	1.26	0.0625	2	IL2RG,PIK3CG,TLR9,IL2RB
Acute Myeloid Leukemia Signaling	1.25	0.0543	1	CSF2RB,PIK3CG,FLT3,TLR9,PIM2
Death Receptor Signaling	1.25	0.0543	1.342	HSPB3,PARP15,HSPB7,ACTC1,FASLG
Signaling by Rho Family GTPases	1.24	0.0398	-1.265	CDH2,MYL2,PIK3CG,MYLPF,MYL4,CDH15,TLR9,SEPT1,DES,ACTC1
Endothelin-1 Signaling	1.23	0.043	2.828	PLD4,PLA2G2D,PIK3CG,PLA2G3,RARRES3,TLR9,PLA2G2A,PRKCB
nNOS Signaling in Skeletal Muscle Cells	1.22	0.075	NaN	CACNG1,CHRNA1,CACNA1S
D-myo-inositol-5-phosphate Metabolism	1.22	0.0452	1.134	PTPRC,PLD4,PPP1R16B,PDCD1,DUSP27,PTPRN,PTPN22
B Cell Receptor Signaling	1.21	0.0426	2.646	PTPRC,CD19,CD79B,PIK3CG,CD22,CD79A,TLR9,PRKCB
Actin Cytoskeleton Signaling	1.21	0.0407	-1.414	MYL2,PIK3CG,ACTN2,MYLPF,MYL4,TLR9,ACTC1,MYH1,FGF5
Agrin Interactions at Neuromuscular Junction	1.2	0.0597	NaN	CHRNA1,RAPSN,ACTC1,ITGAL
CCR3 Signaling in Eosinophils	1.19	0.0476	2.449	PLA2G2D,PIK3CG,PLA2G3,TLR9,PLA2G2A,PRKCB
Role of IL-17F in Allergic Inflammatory Airway Diseases	1.17	0.0714	NaN	CXCL10,CSF2,IL11
IL-10 Signaling	1.16	0.058	NaN	CCR5,IL10RA,IL36A,IL18RAP
Role of Osteoblasts, Osteoclasts and Chondrocytes in Rheumatoid Arthritis	1.14	0.0395	NaN	IFNG,PIK3CG,BMP3,MMP8,IL36A,TLR9,CSF2,IL18RAP,IL11
Maturity Onset Diabetes of Young (MODY) Signaling	1.14	0.1	NaN	CACNA1S,FOXA2
PAK Signaling	1.13	0.05	-0.447	MYL2,PIK3CG,MYLPF,MYL4,TLR9
VEGF Signaling	1.13	0.05	-0.447	PIK3CG,ACTN2,TLR9,ACTC1,PRKCB
Role of Macrophages, Fibroblasts and Endothelial Cells in Rheumatoid Arthritis	1.09	0.0363	NaN	SELE,TLR10,PIK3CG,LTA,IL36A,TLR7,CCL5,TLR9,CSF2,PRKCB,IL18RAP
Synaptic Long Term Depression	1.07	0.0417	1.134	CACNG1,CACNA1S,PLA2G2D,PLA2G3,RARRES3,PLA2G2A,PRKCB
Tec Kinase Signaling	1.07	0.0417	1.633	BLK,PIK3CG,TLR9,ACTC1,FASLG,PRKCB,ITK
Acute Phase Response Signaling	1.06	0.0414	2	C4A/C4B,TF,PIK3CG,IL36A,CFB,CP,CRABP1
D-myo-inositol (1,4,5,6)-Tetrakisphosphate Biosynthesis	1.05	0.0438	0.816	PTPRC,PPP1R16B,PDCD1,DUSP27,PTPRN,PTPN22
D-myo-inositol (3,4,5,6)-tetrakisphosphate Biosynthesis	1.05	0.0438	0.816	PTPRC,PPP1R16B,PDCD1,DUSP27,PTPRN,PTPN22
Telomerase Signaling	1.02	0.0463	2.236	IL2RG,PIK3CG,TLR9,ELF5,IL2RB
IL-17A Signaling in Airway Cells	1.01	0.0513	NaN	PIK3CG,MUC5B,TLR9,DEFB4A/DEFB4B
LPS/IL-1 Mediated Inhibition of RXR Function	1	0.0383	NaN	ABCB1,ALDH1A1,FMO2,SLC27A2,IL36A,GSTA1,HS3ST4,IL18RAP
Bupropion Degradation	0.999	0.0833	NaN	CYP4B1,CYP4X1
Virus Entry via Endocytic Pathways	0.992	0.0455	NaN	PIK3CG,TLR9,ACTC1,ITGAL,PRKCB
Paxillin Signaling	0.992	0.0455	0	PIK3CG,ACTN2,TLR9,ACTC1,ITGAL
Epithelial Adherens Junction Signaling	0.986	0.042	NaN	CDH2,MYL2,ACTN2,MYL4,ACTC1,MYH1
Creatine-phosphate Biosynthesis	0.969	0.2	NaN	CKM
NAD Salvage Pathway III	0.969	0.2	NaN	NMRK2
Docosahexaenoic Acid (DHA) Signaling	0.954	0.0577	NaN	ALOX15,PIK3CG,TLR9
G Beta Gamma Signaling	0.944	0.0439	-0.447	CACNG1,CACNA1S,PIK3CG,CAV3,PRKCB
Chondroitin Sulfate Biosynthesis	0.936	0.0566	NaN	CHST9,B3GAT1,HS3ST4
IL-3 Signaling	0.934	0.0482	2	CSF2RB,PIK3CG,TLR9,PRKCB
Nicotine Degradation II	0.918	0.0556	NaN	FMO2,CYP4B1,CYP4X1
3-phosphoinositide Degradation	0.904	0.0397	0.816	PTPRC,PPP1R16B,PDCD1,DUSP27,PTPRN,PTPN22
Glycine Cleavage Complex	0.895	0.167	NaN	GLDC
Adenine and Adenosine Salvage III	0.895	0.167	NaN	ADA2
Purine Ribonucleosides Degradation to Ribose-1-phosphate	0.895	0.167	NaN	ADA2
Type II Diabetes Mellitus Signaling	0.894	0.0395	NaN	CACNG1,CACNA1S,SLC27A2,PIK3CG,TLR9,PRKCB
Regulation of Actin-based Motility by Rho	0.893	0.0465	-2	MYL2,MYLPF,MYL4,ACTC1
Role of Tissue Factor in Cancer	0.876	0.0417	NaN	BLK,PIK3CG,TLR9,CSF2,FGF5
Sperm Motility	0.876	0.0417	2.236	PLA2G2D,PLA2G3,RARRES3,PLA2G2A,PRKCB
LXR/RXR Activation	0.865	0.0413	-0.447	C4A/C4B,LYZ,TF,IL36A,IL18RAP
Acetone Degradation I (to Methylglyoxal)	0.862	0.069	NaN	CYP4B1,CYP4X1
RhoA Signaling	0.854	0.041	-1.342	MYL2,MYLPF,MYL4,SEPT1,ACTC1
PDGF Signaling	0.842	0.0444	2	PIK3CG,TLR9,CAV3,PRKCB
Production of Nitric Oxide and Reactive Oxygen Species in Macrophages	0.84	0.0363	2.646	IFNG,NCF1,LYZ,PIK3CG,IRF8,TLR9,PRKCB
ILK Signaling	0.84	0.0363	-1.134	MYL2,PIK3CG,ACTN2,MYL4,TLR9,ACTC1,MYH1
Retinoic acid Mediated Apoptosis Signaling	0.835	0.0508	NaN	IFNG,PARP15,CRABP1
Inositol Pyrophosphates Biosynthesis	0.833	0.143	NaN	IP6K3
Tryptophan Degradation to 2-amino-3-carboxymuconate Semialdehyde	0.833	0.143	NaN	IDO1
Glycoaminoglycan-protein Linkage Region Biosynthesis	0.833	0.143	NaN	B3GAT1
FXR/RXR Activation	0.823	0.04	NaN	C4A/C4B,TF,FOXA1,FOXA2,IL36A
Retinoate Biosynthesis I	0.815	0.0645	NaN	ALDH1A1,ADH1C
GABA Receptor Signaling	0.794	0.0426	NaN	UBD,CACNG1,CACNA1S,GABRP
Ethanol Degradation II	0.794	0.0625	NaN	ALDH1A1,ADH1C
CXCR4 Signaling	0.785	0.0366	0	MYL2,PIK3CG,MYLPF,MYL4,TLR9,PRKCB
Airway Pathology in Chronic Obstructive Pulmonary Disease	0.78	0.125	NaN	MMP8
Salvage Pathways of Pyrimidine Deoxyribonucleotides	0.78	0.125	NaN	APOBEC3A
eNOS Signaling	0.776	0.0364	0.447	CHRNG,CHRNA1,AQP5,PIK3CG,TLR9,PRKCB
PXR/RXR Activation	0.775	0.0476	NaN	ABCB1,ALDH1A1,GSTA1
Tight Junction Signaling	0.768	0.0361	NaN	CLDN10,TJP3,MYL2,MYL4,ACTC1,MYH1
Thrombopoietin Signaling	0.747	0.0462	NaN	PIK3CG,TLR9,PRKCB
Heparan Sulfate Biosynthesis	0.747	0.0462	NaN	B3GAT1,HS3ST4,PLA1A
Clathrin-mediated Endocytosis Signaling	0.74	0.034	NaN	UBD,LYZ,TF,PIK3CG,TLR9,ACTC1,FGF5
UVB-Induced MAPK Signaling	0.734	0.0455	NaN	PIK3CG,TLR9,PRKCB
Noradrenaline and Adrenaline Degradation	0.733	0.0571	NaN	ALDH1A1,ADH1C
Lymphotoxin Î² Receptor Signaling	0.72	0.0448	NaN	PIK3CG,LTA,TLR9
Aryl Hydrocarbon Receptor Signaling	0.719	0.0368	NaN	HSPB3,ALDH1A1,GSTA1,HSPB7,FASLG
Phagosome Maturation	0.702	0.0362	NaN	ATP6V0A4,HLA-DRB1,CTSW,HLA-DRA,HLA-DRB5
Role of IL-17A in Arthritis	0.695	0.0435	NaN	PIK3CG,CCL5,TLR9
RhoGDI Signaling	0.69	0.0341	2.449	CDH2,MYL2,MYLPF,MYL4,CDH15,ACTC1
Myc Mediated Apoptosis Signaling	0.683	0.0429	NaN	PIK3CG,TLR9,FASLG
ErbB4 Signaling	0.683	0.0429	NaN	PIK3CG,TLR9,PRKCB
Caveolar-mediated Endocytosis Signaling	0.671	0.0423	NaN	CD48,ACTC1,ITGAL
April Mediated Signaling	0.662	0.0513	NaN	TNFRSF13B,TNFRSF17
Estrogen Biosynthesis	0.662	0.0513	NaN	CYP4B1,CYP4X1
Nitric Oxide Signaling in the Cardiovascular System	0.649	0.037	1	CACNA1S,PIK3CG,TLR9,PRKCB
B Cell Activating Factor Signaling	0.63	0.0488	NaN	TNFRSF13B,TNFRSF17
Mechanisms of Viral Exit from Host Cells	0.63	0.0488	NaN	ACTC1,PRKCB
Intrinsic Prothrombin Activation Pathway	0.63	0.0488	NaN	COL2A1,COL10A1
Hematopoiesis from Multipotent Stem Cells	0.623	0.0833	NaN	CSF2
Role of p14/p19ARF in Tumor Suppression	0.615	0.0476	NaN	PIK3CG,TLR9
RAR Activation	0.613	0.0321	NaN	CSF2RB,ALDH1A1,PIK3CG,ADH1C,CRABP1,PRKCB
Neuropathic Pain Signaling In Dorsal Horn Neurons	0.596	0.0351	2	TACR1,PIK3CG,TLR9,PRKCB
HGF Signaling	0.596	0.0351	NaN	PIK3CG,TLR9,ELF5,PRKCB
Role of IL-17A in Psoriasis	0.593	0.0769	NaN	DEFB4A/DEFB4B
Fatty Acid Activation	0.593	0.0769	NaN	SLC27A2
NAD biosynthesis II (from tryptophan)	0.593	0.0769	NaN	IDO1
Choline Biosynthesis III	0.593	0.0769	NaN	PLD4
Role of Oct4 in Mammalian Embryonic Stem Cell Pluripotency	0.572	0.0444	NaN	FOXA1,FOXA2
Chondroitin Sulfate Biosynthesis (Late Stages)	0.572	0.0444	NaN	CHST9,HS3ST4
Xenobiotic Metabolism Signaling	0.567	0.0293	NaN	ABCB1,ALDH1A1,FMO2,PIK3CG,GSTA1,HS3ST4,TLR9,PRKCB
Phenylalanine Degradation IV (Mammalian, via Side Chain)	0.565	0.0714	NaN	SLC27A2
Erythropoietin Signaling	0.563	0.037	NaN	PIK3CG,TLR9,PRKCB
Renal Cell Carcinoma Signaling	0.563	0.037	NaN	UBD,PIK3CG,TLR9
Macropinocytosis Signaling	0.563	0.037	NaN	PIK3CG,TLR9,PRKCB
G-Protein Coupled Receptor Signaling	0.557	0.0291	NaN	P2RY13,CCR4,PIK3CG,RASGRP1,CNR2,P2RY12,TLR9,PRKCB
IL-8 Signaling	0.556	0.0306	1.633	PLD4,MYL2,PIK3CG,TLR9,PRKCB,CR2
Role of NANOG in Mammalian Embryonic Stem Cell Pluripotency	0.548	0.0333	NaN	PIK3CG,BMP3,TLR9,TCL1A
GÎ±i Signaling	0.548	0.0333	2	P2RY13,CCR4,CNR2,P2RY12
FLT3 Signaling in Hematopoietic Progenitor Cells	0.544	0.0361	NaN	PIK3CG,FLT3,TLR9
Prolactin Signaling	0.544	0.0361	NaN	PIK3CG,TLR9,PRKCB
Renin-Angiotensin Signaling	0.54	0.0331	2	PIK3CG,CCL5,TLR9,PRKCB
Histamine Degradation	0.54	0.0667	NaN	ALDH1A1
Adenosine Nucleotides Degradation II	0.54	0.0667	NaN	ADA2
Nicotine Degradation III	0.533	0.0417	NaN	CYP4B1,CYP4X1
fMLP Signaling in Neutrophils	0.533	0.0328	2	NCF1,PIK3CG,TLR9,PRKCB
Thrombin Signaling	0.527	0.0299	NaN	MYL2,PIK3CG,MYLPF,MYL4,TLR9,PRKCB
Growth Hormone Signaling	0.526	0.0353	NaN	PIK3CG,TLR9,PRKCB
Cancer Drug Resistance By Drug Efflux	0.521	0.0408	NaN	ABCB1,PIK3CG
LPS-stimulated MAPK Signaling	0.508	0.0345	NaN	PIK3CG,TLR9,PRKCB
PEDF Signaling	0.508	0.0345	NaN	PIK3CG,TLR9,FASLG
HER-2 Signaling in Breast Cancer	0.5	0.0341	NaN	PIK3CG,TLR9,PRKCB
Iron homeostasis signaling pathway	0.497	0.0315	NaN	ATP6V0A4,TF,BMP3,CP
Î³-linolenate Biosynthesis II (Animals)	0.495	0.0588	NaN	SLC27A2
Mitochondrial L-carnitine Shuttle Pathway	0.495	0.0588	NaN	SLC27A2
Oxidative Ethanol Degradation III	0.495	0.0588	NaN	ALDH1A1
Aldosterone Signaling in Epithelial Cells	0.493	0.0299	NaN	HSPB3,PIK3CG,HSPB7,TLR9,PRKCB
Factors Promoting Cardiogenesis in Vertebrates	0.492	0.0337	NaN	MYL2,BMP3,PRKCB
Germ Cell-Sertoli Cell Junction Signaling	0.482	0.0296	NaN	CDH2,PIK3CG,ACTN2,TLR9,ACTC1
Wnt/Î²-catenin Signaling	0.482	0.0296	NaN	UBD,CDH2,SOX10,MAP4K1,SOX11
FGF Signaling	0.475	0.033	NaN	PIK3CG,TLR9,FGF5
Purine Nucleotides Degradation II (Aerobic)	0.474	0.0556	NaN	ADA2
Fatty Acid Î±-oxidation	0.474	0.0556	NaN	ALDH1A1
Integrin Signaling	0.468	0.0283	0	MYL2,PIK3CG,ACTN2,TLR9,ACTC1,ITGAL
P2Y Purigenic Receptor Signaling Pathway	0.457	0.0301	1	PIK3CG,P2RY12,TLR9,PRKCB
Cardiomyocyte Differentiation via BMP Receptors	0.455	0.0526	NaN	MYL2
Putrescine Degradation III	0.455	0.0526	NaN	ALDH1A1
Melanoma Signaling	0.455	0.0364	NaN	PIK3CG,TLR9
Dermatan Sulfate Biosynthesis	0.455	0.0364	NaN	B3GAT1,HS3ST4
AMPK Signaling	0.453	0.0279	NaN	CHRNG,CHRNA1,AK5,CKM,PIK3CG,TLR9
Role of NFAT in Cardiac Hypertrophy	0.448	0.0278	0	CACNG1,CACNA1S,PIK3CG,TLR9,PRKCB,IL11
Corticotropin Releasing Hormone Signaling	0.444	0.0296	NaN	CACNG1,CACNA1S,FASLG,PRKCB
Role of Lipids/Lipid Rafts in the Pathogenesis of Influenza	0.438	0.05	NaN	IFNG
Tryptophan Degradation X (Mammalian, via Tryptamine)	0.438	0.05	NaN	ALDH1A1
Melatonin Degradation I	0.435	0.0351	NaN	CYP4B1,CYP4X1
ErbB Signaling	0.43	0.0309	NaN	PIK3CG,TLR9,PRKCB
Heparan Sulfate Biosynthesis (Late Stages)	0.426	0.0345	NaN	HS3ST4,PLA1A
Melanocyte Development and Pigmentation Signaling	0.423	0.0306	NaN	PIK3CG,SOX10,TLR9
FAK Signaling	0.423	0.0306	NaN	PIK3CG,TLR9,ACTC1
NAD Salvage Pathway II	0.421	0.0476	NaN	NMRK2
Ethanol Degradation IV	0.421	0.0476	NaN	ALDH1A1
CNTF Signaling	0.408	0.0333	NaN	PIK3CG,TLR9
Ephrin A Signaling	0.408	0.0333	NaN	PIK3CG,TLR9
Glutathione Redox Reactions I	0.405	0.0455	NaN	GSTA1
Activation of IRF by Cytosolic Pattern Recognition Receptors	0.399	0.0328	NaN	LTA,ZBP1
Pyrimidine Deoxyribonucleotides De Novo Biosynthesis I	0.391	0.0435	NaN	AK5
Superpathway of Melatonin Degradation	0.391	0.0323	NaN	CYP4B1,CYP4X1
SAPK/JNK Signaling	0.389	0.0291	NaN	PIK3CG,MAP4K1,TLR9
UVA-Induced MAPK Signaling	0.377	0.0286	NaN	PARP15,PIK3CG,TLR9
Lipid Antigen Presentation by CD1	0.377	0.0417	NaN	CD3E
Role of JAK1, JAK2 and TYK2 in Interferon Signaling	0.377	0.0417	NaN	IFNG
Glutathione-mediated Detoxification	0.377	0.0417	NaN	GSTA1
Tryptophan Degradation III (Eukaryotic)	0.377	0.0417	NaN	IDO1
Cardiac Hypertrophy Signaling	0.376	0.0259	-0.816	CACNA1S,MYL2,PIK3CG,MYLPF,MYL4,TLR9
Endometrial Cancer Signaling	0.374	0.0312	NaN	PIK3CG,TLR9
NRF2-mediated Oxidative Stress Response	0.373	0.0263	NaN	PIK3CG,GSTA1,TLR9,ACTC1,PRKCB
Netrin Signaling	0.366	0.0308	NaN	CACNG1,CACNA1S
Serotonin Degradation	0.366	0.0308	NaN	ALDH1A1,ADH1C
Remodeling of Epithelial Adherens Junctions	0.359	0.0303	NaN	ACTN2,ACTC1
Opioid Signaling Pathway	0.356	0.0253	0	BLK,CACNG1,CACNA1S,PIK3CG,PNOC,PRKCB
Amyotrophic Lateral Sclerosis Signaling	0.347	0.0273	NaN	CACNA1S,PIK3CG,TLR9
ErbB2-ErbB3 Signaling	0.344	0.0294	NaN	PIK3CG,TLR9
EGF Signaling	0.344	0.0294	NaN	PIK3CG,TLR9
GPCR-Mediated Nutrient Sensing in Enteroendocrine Cells	0.341	0.027	NaN	CACNG1,CACNA1S,PRKCB
D-myo-inositol (1,4,5)-Trisphosphate Biosynthesis	0.339	0.037	NaN	PLD4
Colorectal Cancer Metastasis Signaling	0.333	0.0247	1.633	IFNG,TLR10,PIK3CG,MMP8,TLR7,TLR9
Glioma Signaling	0.331	0.0265	NaN	PIK3CG,TLR9,PRKCB
Glioma Invasiveness Signaling	0.33	0.0286	NaN	PIK3CG,TLR9
GÎ±q Signaling	0.319	0.0252	2	PLD4,PIK3CG,TLR9,PRKCB
TNFR2 Signaling	0.317	0.0345	NaN	LTA
HIF1Î± Signaling	0.315	0.0259	NaN	PIK3CG,MMP8,TLR9
Antiproliferative Role of Somatostatin Receptor 2	0.31	0.0274	NaN	PIK3CG,TLR9
Dopamine Degradation	0.306	0.0333	NaN	ALDH1A1
Fatty Acid Î²-oxidation I	0.306	0.0333	NaN	SLC27A2
Pancreatic Adenocarcinoma Signaling	0.295	0.025	NaN	PLD4,PIK3CG,TLR9
CREB Signaling in Neurons	0.293	0.0238	NaN	CACNG1,CACNA1S,PIK3CG,TLR9,PRKCB
GDNF Family Ligand-Receptor Interactions	0.291	0.0263	NaN	PIK3CG,TLR9
Angiopoietin Signaling	0.285	0.026	NaN	PIK3CG,TLR9
Non-Small Cell Lung Cancer Signaling	0.285	0.026	NaN	PIK3CG,TLR9
Neurotrophin/TRK Signaling	0.285	0.026	NaN	PIK3CG,TLR9
Estrogen-Dependent Breast Cancer Signaling	0.274	0.0253	NaN	PIK3CG,TLR9
Sertoli Cell-Sertoli Cell Junction Signaling	0.263	0.0231	NaN	CLDN10,TJP3,ACTN2,ACTC1
IL-17A Signaling in Fibroblasts	0.261	0.0286	NaN	LCN2
Interferon Signaling	0.253	0.0278	NaN	IFNG
JAK/Stat Signaling	0.253	0.0241	NaN	PIK3CG,TLR9
14-3-3-mediated Signaling	0.251	0.0231	NaN	PIK3CG,TLR9,PRKCB
Small Cell Lung Cancer Signaling	0.243	0.0235	NaN	PIK3CG,TLR9
Leptin Signaling in Obesity	0.243	0.0235	NaN	PIK3CG,TLR9
tRNA Charging	0.238	0.0263	NaN	WARS
Inhibition of Matrix Metalloproteases	0.238	0.0263	NaN	MMP8
Bladder Cancer Signaling	0.233	0.023	NaN	MMP8,FGF5
Triacylglycerol Degradation	0.224	0.025	NaN	PLA1A
Role of PKR in Interferon Induction and Antiviral Response	0.218	0.0244	NaN	IFNG
Dermatan Sulfate Biosynthesis (Late Stages)	0.211	0.0238	NaN	HS3ST4
Pyrimidine Ribonucleotides Interconversion	0.205	0.0233	NaN	AK5
Stearate Biosynthesis I (Animals)	0.205	0.0233	NaN	SLC27A2
UVC-Induced MAPK Signaling	0.205	0.0233	NaN	PRKCB
iNOS Signaling	0.199	0.0227	NaN	IFNG
Triacylglycerol Biosynthesis	0.199	0.0227	NaN	PLPP4
Neuregulin Signaling	0	0.0116	NaN	PRKCB
Synaptic Long Term Potentiation	0	0.0084	NaN	PRKCB
Axonal Guidance Signaling	0	0.0224	NaN	ECEL1,MYL2,ADAM28,PIK3CG,BMP3,MMP8,MYLPF,MYL4,TLR9,PRKCB
Huntington's Disease Signaling	0	0.0162	2	UBD,PIK3CG,TLR9,PRKCB
PPARÎ±/RXRÎ± Activation	0	0.0119	NaN	PRKCB,IL18RAP
p53 Signaling	0	0.018	NaN	PIK3CG,TLR9
Mitochondrial Dysfunction	0	0.00606	NaN	COX6A2
Ceramide Signaling	0	0.0215	NaN	PIK3CG,TLR9
TR/RXR Activation	0	0.0204	NaN	PIK3CG,TLR9
Role of BRCA1 in DNA Damage Response	0	0.0125	NaN	IFNG
Î±-Adrenergic Signaling	0	0.0118	NaN	PRKCB
CD27 Signaling in Lymphocytes	0	0.0192	NaN	CD27
Induction of Apoptosis by HIV1	0	0.0167	NaN	FASLG
Melatonin Signaling	0	0.0143	NaN	PRKCB
Relaxin Signaling	0	0.0129	NaN	PIK3CG,TLR9
Molecular Mechanisms of Cancer	0	0.0155	NaN	PIK3CG,BMP3,RASGRP1,TLR9,FASLG,PRKCB
GNRH Signaling	0	0.0185	NaN	CACNG1,CACNA1S,PRKCB
Cholecystokinin/Gastrin-mediated Signaling	0	0.0198	NaN	IL36A,PRKCB
Human Embryonic Stem Cell Pluripotency	0	0.0214	NaN	PIK3CG,BMP3,TLR9
Androgen Signaling	0	0.0221	NaN	CACNG1,CACNA1S,PRKCB
Prostate Cancer Signaling	0	0.0211	NaN	PIK3CG,TLR9
Basal Cell Carcinoma Signaling	0	0.0145	NaN	BMP3
Chronic Myeloid Leukemia Signaling	0	0.019	NaN	PIK3CG,TLR9
mTOR Signaling	0	0.0203	2	PLD4,PIK3CG,TLR9,PRKCB
Sphingosine-1-phosphate Signaling	0	0.0161	NaN	PIK3CG,TLR9
EIF2 Signaling	0	0.0189	NaN	WARS,PIK3CG,TLR9,ACTC1
Hereditary Breast Cancer Signaling	0	0.0213	NaN	UBD,PIK3CG,TLR9
Rac Signaling	0	0.0172	NaN	PIK3CG,TLR9
Ovarian Cancer Signaling	0	0.014	NaN	PIK3CG,TLR9
Protein Kinase A Signaling	0	0.0208	0	PTPRC,MYL2,MYLPF,MYL4,TNNI1,PTPRN,PTPN22,PRKCB
Regulation of eIF4 and p70S6K Signaling	0	0.013	NaN	PIK3CG,TLR9
Breast Cancer Regulation by Stathmin1	0	0.0147	NaN	PIK3CG,TLR9,PRKCB
RANK Signaling in Osteoclasts	0	0.02	NaN	PIK3CG,TLR9
Glioblastoma Multiforme Signaling	0	0.0124	NaN	PIK3CG,TLR9
Role of Wnt/GSK-3Î² Signaling in the Pathogenesis of Influenza	0	0.0137	NaN	IFNG
Dopamine-DARPP32 Feedback in cAMP Signaling	0	0.0188	NaN	CACNA1S,KCNJ10,PRKCB
NGF Signaling	0	0.0167	NaN	PIK3CG,TLR9
Gap Junction Signaling	0	0.0209	NaN	PIK3CG,TLR9,ACTC1,PRKCB
Mouse Embryonic Stem Cell Pluripotency	0	0.019	NaN	PIK3CG,TLR9
Transcriptional Regulatory Network in Embryonic Stem Cells	0	0.0185	NaN	EOMES
nNOS Signaling in Neurons	0	0.0217	NaN	PRKCB
Pyrimidine Ribonucleotides De Novo Biosynthesis	0	0.0222	NaN	AK5
Salvage Pathways of Pyrimidine Ribonucleotides	0	0.0211	NaN	AK5,APOBEC3A
Regulation of Cellular Mechanics by Calpain Protease	0	0.0182	NaN	ACTN2
Regulation of the Epithelial-Mesenchymal Transition Pathway	0	0.0214	NaN	CDH2,PIK3CG,TLR9,FGF5
STAT3 Pathway	0	0.0206	NaN	CSF2RB,IL2RG
Oxidative Phosphorylation	0	0.00962	NaN	COX6A2
PI3K/AKT Signaling	0	0.00813	NaN	PIK3CG
PTEN Signaling	0	0.0168	NaN	PIK3CG,FASLG
Cardiac Î²-adrenergic Signaling	0	0.00714	NaN	CACNA1S
Protein Ubiquitination Pathway	0	0.0152	NaN	HSPB3,UBD,IFNG,HSPB7
Insulin Receptor Signaling	0	0.0146	NaN	PIK3CG,TLR9
PPAR Signaling	0	0.0217	NaN	IL36A,IL18RAP
IGF-1 Signaling	0	0.0189	NaN	PIK3CG,TLR9
cAMP-mediated signaling	0	0.0178	2	P2RY13,CCR4,CNR2,P2RY12
TGF-Î² Signaling	0	0.0115	NaN	MAP4K1
Apoptosis Signaling	0	0.0112	NaN	FASLG
BMP signaling pathway	0	0.0135	NaN	BMP3
autophagy	0	0.0185	NaN	CTSW
Sumoylation Pathway	0	0.0104	NaN	FASLG
Osteoarthritis Pathway	0	0.0194	0	MATN3,COL2A1,COL10A1,IL18RAP
Adrenomedullin signaling pathway	0	0.0212	2	PIK3CG,LTA,IL36A,TLR9
Ephrin Receptor Signaling	0	0.00578	NaN	PIK3CG
