# Supplementary material for: Pan-cancer deconvolution of tumour composition using DNA methylation
Source: Nat Commun. 2018 Aug 13;9:3220. doi: 10.1038/s41467-018-05570-1 (PMC6089972; doi:10.1038/s41467-018-05570-1)
Supplement: Supplementary file 6 — Supplementary Data 3 [file 41467_2018_5570_MOESM6_ESM.xlsx]

## Sheet: Table S3
Supplementary Data 3. Gene ontology analysis for the genes in Supplementary Data 1
Pathway	IPA category	p-Value	Predicted Activation State	Activation z-score	Flags	Genes	Number of genes
Cell-To-Cell Signaling and Interaction, Hematological System Development and Function, Immune Cell Trafficking, Inflammatory Response	Activation of lymphocytes	1.57e-30	Increased	2.303	bias	BANK1,CCL5,CD180,CD19,CD1E,CD2,CD226,CD247,CD27,CD3E,CD40LG,CD7,CEACAM5,CEACAM6,CSF2,FASLG,FCRL1,FCRL3,HLA-DPA1,HLA-DPB1,ICOS,IFNG,IL12B,ITK,KLRC2,KLRC4-KLRK1/KLRK1,KLRD1,LAX1,PIK3CG,PLA2G2A,PRF1,PTPN22,PTPRC,SIRPG,SIT1,SLA2,TCL1A,TIGIT,TLR9,TNFRSF13B,ZAP70	41
Cellular Development, Cellular Growth and Proliferation, Hematological System Development and Function, Lymphoid Tissue Structure and Development	Proliferation of mononuclear leukocytes	1.19e-27		1.805		BTLA,CCL5,CCR5,CD19,CD2,CD247,CD27,CD38,CD3E,CD40LG,CD48,CD6,CD74,CD8A,CEACAM1,CHRNA1,CR2,CSF2,FASLG,FCER2,FCRL3,FLT3,HLA-DMB,HLA-DPA1,HLA-DPB1,HLA-DRB1,ICOS,IDO1,IFNG,IL10RA,IL12B,IL12RB1,IL2RB,IL2RG,KCNA3,KLRC4-KLRK1/KLRK1,LTA,MS4A1,PDCD1,PIK3CG,PTPRC,PTPRN,SLAMF7,SOX11,SPN,TCL1A,TIGIT,TLR9,TNFRSF13B,ZAP70	50
Cellular Development, Cellular Growth and Proliferation, Hematological System Development and Function, Lymphoid Tissue Structure and Development	Proliferation of lymphocytes	8.91e-27	Increased	2.124		BTLA,CCL5,CCR5,CD19,CD2,CD247,CD27,CD38,CD3E,CD40LG,CD48,CD6,CD74,CD8A,CEACAM1,CHRNA1,CR2,CSF2,FASLG,FCER2,FCRL3,FLT3,HLA-DMB,HLA-DPA1,HLA-DPB1,HLA-DRB1,ICOS,IDO1,IFNG,IL12B,IL12RB1,IL2RB,IL2RG,KCNA3,KLRC4-KLRK1/KLRK1,LTA,MS4A1,PDCD1,PIK3CG,PTPRC,SLAMF7,SOX11,SPN,TCL1A,TIGIT,TLR9,TNFRSF13B,ZAP70	48
Cellular Development, Cellular Growth and Proliferation	Proliferation of blood cells	3.22e-25		1.532		BTLA,CCL5,CCR5,CD19,CD2,CD247,CD27,CD38,CD3E,CD40LG,CD48,CD6,CD74,CD8A,CEACAM1,CHRNA1,CR2,CSF2,CSF2RB,FASLG,FCER2,FCRL3,FLT3,HLA-DMB,HLA-DPA1,HLA-DPB1,HLA-DRB1,ICOS,IDO1,IFNG,IL10RA,IL12B,IL12RB1,IL2RB,IL2RG,IRF8,KCNA3,KLRC4-KLRK1/KLRK1,LTA,MS4A1,PDCD1,PIK3CG,PTPRC,PTPRN,SLAMF7,SOX11,SPN,TCL1A,TIGIT,TLR9,TNFRSF13B,ZAP70	52
Cancer, Dermatological Diseases and Conditions, Organismal Injury and Abnormalities	Skin cancer	6.21e-25				ABCB1,ABCD2,ACTC1,ACTN2,ADAM28,ADAMDEC1,AK5,ALOX15,APCDD1L,APOL3,ARPP21,ASB5,ATP10B,ATP13A4,ATP13A5,ATP6V0A4,AZGP1,B3GAT1,BANK1,BATF2,BEND4,BIN2,BLK,BMP3,BPIFB1,BTLA,C11orf21,C4A/C4B,C7,C9orf152,CACNA1S,CAPN14,CCR2,CCR4,CCR5,CCR7,CD180,CD19,CD1E,CD2,CD200R1,CD22,CD226,CD38,CD3E,CD40LG,CD48,CD5,CD52,CD6,CD7,CD74,CD79A,CD79B,CD8B,CD96,CDH15,CDH2,CEACAM5,CEACAM6,CEACAM7,CFB,CHGB,CHI3L2,CHIT1,CHL1,CH…	317
Immunological Disease	Systemic autoimmune syndrome	2.95e-24				ABCB1,ADA2,ALOX15,BANK1,BLK,C4A/C4B,C9orf152,CACNA1S,CACNG1,CCL19,CCL5,CCR2,CCR4,CCR5,CCR7,CD180,CD22,CD226,CD247,CD3D,CD40LG,CD5,CD52,CD6,CD74,CD79A,CEACAM1,CFB,CIITA,COL10A1,COL2A1,CR2,CRISP3,CSF2RB,CXCL10,CXCL13,CXCL9,CXCR5,DNASE1L3,FASLG,FCRL3,FGL2,FLT3,GABRP,GPR15,GZMA,GZMB,HLA-DMA,HLA-DMB,HLA-DOA,HLA-DPA1,HLA-DPB1,HLA-DQA1,HLA-DQA2,HLA-DRA,HLA-DRB1,ICOS,IFNG,IKZF1,IL10RA,IL21R,IL2RB,IP6K3,K…	97
Cell-To-Cell Signaling and Interaction, Hematological System Development and Function, Immune Cell Trafficking, Inflammatory Response	Activation of T lymphocytes	8.65e-24	Increased	2.489	bias	CCL5,CD2,CD247,CD27,CD3E,CD40LG,CD7,CEACAM5,CEACAM6,HLA-DPA1,HLA-DPB1,ICOS,IFNG,IL12B,ITK,KLRC4-KLRK1/KLRK1,KLRD1,LAX1,PIK3CG,PLA2G2A,PRF1,PTPN22,PTPRC,SIRPG,SIT1,SLA2,TCL1A,TIGIT,TLR9,ZAP70	30
Cell-To-Cell Signaling and Interaction, Hematological System Development and Function, Immune Cell Trafficking, Inflammatory Response	Activation of leukocytes	9.29e-24	Increased	2.719	bias	BANK1,CCL5,CD180,CD19,CD1E,CD2,CD226,CD247,CD27,CD3E,CD40LG,CD48,CD7,CEACAM5,CEACAM6,CSF2,FASLG,FCRL1,FCRL3,HLA-DPA1,HLA-DPB1,ICOS,IFNG,IL12B,ITK,KLRC2,KLRC4-KLRK1/KLRK1,KLRD1,LAX1,LTA,PIK3CG,PLA2G2A,PRF1,PTPN22,PTPRC,SIRPG,SIT1,SLA2,TCL1A,TIGIT,TLR7,TLR9,TNFRSF13B,ZAP70	44
Cell-To-Cell Signaling and Interaction, Hematological System Development and Function	Activation of blood cells	4.51e-23	Increased	2.828	bias	BANK1,CCL5,CD180,CD19,CD1E,CD2,CD226,CD247,CD27,CD3E,CD40LG,CD48,CD7,CEACAM5,CEACAM6,CSF2,FASLG,FCRL1,FCRL3,HLA-DPA1,HLA-DPB1,ICOS,IFNG,IL12B,ITK,KLRC2,KLRC4-KLRK1/KLRK1,KLRD1,LAX1,LTA,PIK3CG,PLA2G2A,PRF1,PTPN22,PTPRC,SELP,SIRPG,SIT1,SLA2,TCL1A,TIGIT,TLR7,TLR9,TNFRSF13B,ZAP70	45
Cell-To-Cell Signaling and Interaction	Activation of cells	8.11e-21	Increased	2.878	bias	B3GNT6,BANK1,CCL5,CD180,CD19,CD1E,CD2,CD226,CD247,CD27,CD3E,CD40LG,CD48,CD7,CD8A,CEACAM5,CEACAM6,CSF2,CXCL10,DEFB4A/DEFB4B,FASLG,FCRL1,FCRL3,HLA-DPA1,HLA-DPB1,ICOS,IFNG,IL11,IL12B,ITK,KLRC2,KLRC4-KLRK1/KLRK1,KLRD1,LAX1,LTA,PIK3CG,PLA2G2A,PRF1,PTPN22,PTPRC,SELP,SIRPG,SIT1,SLA2,TCL1A,TIGIT,TLR7,TLR9,TNFRSF13B,TNFRSF17,ZAP70	51
Connective Tissue Disorders, Inflammatory Disease, Organismal Injury and Abnormalities, Skeletal and Muscular Disorders	Rheumatic Disease	2.81e-20				ABCB1,ALOX15,BANK1,BLK,C9orf152,CACNA1S,CACNG1,CCL19,CCL5,CCR2,CCR4,CCR5,CCR7,CD180,CD22,CD247,CD27,CD3D,CD40LG,CD6,CD74,CD79A,CD79B,CEACAM1,CFB,CIITA,COL10A1,COL11A1,COL2A1,CR2,CRISP3,CSF2RB,CXCL10,CXCL13,CXCL9,CXCR5,DNASE1L3,FCRL3,FGL2,FLT3,GABRP,GPR15,GZMA,GZMB,HLA-DMB,HLA-DOA,HLA-DPA1,HLA-DPB1,HLA-DQA1,HLA-DQA2,HLA-DRA,HLA-DRB1,ICOS,IDO1,IFNG,IKZF1,IL10RA,IL12B,IL21R,IL2RB,IL5RA,IP6K3,KIR3DL2…	94
Cancer, Dermatological Diseases and Conditions, Hematological Disease, Immunological Disease, Organismal Injury and Abnormalities	Non-Hodgkin cutaneous lymphoma	1.22e-19				CCR4,CCR7,CD180,CD2,CD48,CD5,CD7,CD79A,CR2,CXCL10,CXCL11,CXCL13,CXCL9,CXCR3,FCER2,HLA-DQA1,IDO1,IL2RB,IL2RG,IRF4,MS4A1,PRKCB,PTPRC,RARRES3,SELL,SPN,TARP,TLR7,TLR9	29
Cellular Development, Cellular Growth and Proliferation, Hematological System Development and Function, Lymphoid Tissue Structure and Development	Cell proliferation of T lymphocytes	8.35e-19	Increased	2.205		BTLA,CCL5,CCR5,CD2,CD247,CD27,CD38,CD3E,CD40LG,CD6,CD74,CD8A,CEACAM1,CSF2,FASLG,HLA-DMB,HLA-DPA1,HLA-DPB1,HLA-DRB1,ICOS,IDO1,IFNG,IL12B,IL12RB1,IL2RB,IL2RG,KCNA3,KLRC4-KLRK1/KLRK1,PDCD1,PIK3CG,PTPRC,SPN,TCL1A,TIGIT,ZAP70	35
Cancer, Dermatological Diseases and Conditions, Organismal Injury and Abnormalities	Cutaneous melanoma	1.07e-18				ABCB1,ABCD2,ACTC1,ACTN2,ADAM28,ADAMDEC1,AK5,ALOX15,APCDD1L,APOL3,ARPP21,ASB5,ATP10B,ATP13A4,ATP13A5,ATP6V0A4,AZGP1,B3GAT1,BANK1,BATF2,BEND4,BIN2,BLK,BMP3,BPIFB1,C11orf21,C4A/C4B,C7,C9orf152,CACNA1S,CAPN14,CCR2,CCR4,CCR5,CCR7,CD180,CD19,CD1E,CD2,CD200R1,CD22,CD226,CD38,CD3E,CD6,CD7,CD74,CD79A,CD79B,CD8B,CD96,CDH15,CDH2,CEACAM5,CEACAM6,CEACAM7,CFB,CHGB,CHI3L2,CHIT1,CHL1,CHRDL1,CHRNA1,CHST9,CIITA,CK…	291
Cell Death and Survival	Cell death of blood cells	2.27e-18		1.16		CCL19,CCL5,CCR5,CCR7,CD19,CD226,CD247,CD27,CD38,CD40LG,CD48,CD5,CD7,CD8A,CIITA,CR2,CSF2,FASLG,FCRL3,FLT3,ICOS,IFNG,IL2RB,IRF4,ITGAL,KLRC4-KLRK1/KLRK1,LCN2,LGALS2,LTF,MAP4K1,MS4A1,PDCD1,PIP,PRKCB,PTPRC,SH2D1A,SIGLEC8,TLR7,TLR9,TNFRSF17,ZAP70	41
Cell Death and Survival	Cell death of immune cells	2.97e-18		0.981		CCL19,CCL5,CCR5,CCR7,CD19,CD226,CD247,CD27,CD38,CD40LG,CD48,CD5,CD8A,CIITA,CR2,CSF2,FASLG,FCRL3,FLT3,ICOS,IFNG,IL2RB,IRF4,ITGAL,KLRC4-KLRK1/KLRK1,LCN2,LGALS2,LTF,MAP4K1,MS4A1,PDCD1,PIP,PRKCB,PTPRC,SH2D1A,SIGLEC8,TLR7,TLR9,TNFRSF17,ZAP70	40
Connective Tissue Disorders, Immunological Disease, Inflammatory Disease, Organismal Injury and Abnormalities, Skeletal and Muscular Disorders	Systemic lupus erythematosus	4.49e-18				ABCB1,BANK1,BLK,CD22,CD247,CEACAM1,CFB,CR2,CRISP3,CXCL9,DNASE1L3,GZMA,GZMB,HLA-DRA,ICOS,IFNG,IL2RB,KLRB1,LCN2,LILRA4,LTF,LY9,MMP8,MS4A1,PDCD1,PTPN22,SELL,SELP,SH2D1A,SLAMF6,SLAMF7,TLR7,TLR9,ZBP1	34
Connective Tissue Disorders, Immunological Disease, Inflammatory Disease, Organismal Injury and Abnormalities, Skeletal and Muscular Disorders	Lupus erythematosus	4.75e-18				ABCB1,BANK1,BLK,CD22,CD247,CEACAM1,CFB,CR2,CRISP3,CXCL9,DNASE1L3,GZMA,GZMB,HLA-DRA,ICOS,IDO1,IFNG,IL2RB,KLRB1,LCN2,LILRA4,LTF,LY9,MMP8,MS4A1,PDCD1,PTPN22,SELL,SELP,SH2D1A,SLAMF6,SLAMF7,TLR7,TLR9,ZBP1	35
Cancer, Organismal Injury and Abnormalities	Melanoma	1.04e-17				ABCB1,ABCD2,ACTC1,ACTN2,ADAM28,ADAMDEC1,AK5,ALOX15,APCDD1L,APOL3,ARPP21,ASB5,ATP10B,ATP13A4,ATP13A5,ATP6V0A4,AZGP1,B3GAT1,BANK1,BATF2,BEND4,BIN2,BLK,BMP3,BPIFB1,C11orf21,C4A/C4B,C7,C9orf152,CACNA1S,CAPN14,CCR2,CCR4,CCR5,CCR7,CD180,CD19,CD1E,CD2,CD200R1,CD22,CD226,CD38,CD3E,CD3G,CD48,CD52,CD6,CD7,CD74,CD79A,CD79B,CD8B,CD96,CDH15,CDH2,CEACAM1,CEACAM5,CEACAM6,CEACAM7,CFB,CHGB,CHI3L2,CHIT1,CHL1,CHRDL…	324
Cell Signaling, Molecular Transport, Vitamin and Mineral Metabolism	Mobilization of Ca2+	4.07e-17	Increased	3.744	bias	BANK1,C4A/C4B,CCL19,CCL5,CCR2,CCR4,CCR5,CCR7,CD19,CD2,CD247,CD38,CD3E,CD40LG,CD48,CD5,CD79B,CNR2,CSF2,CXCL11,CXCL9,CXCR3,DEFB4A/DEFB4B,GPR55,GRAP2,IFNG,ITK,KISS1,KLRC4-KLRK1/KLRK1,PTPRC,SELL,TACR1,TRAT1,ZAP70	34
Cell Death and Survival, Cellular Compromise	Cytotoxicity of leukocytes	9.99e-17		1.937	bias	CCL5,CD2,CD226,CD247,CD38,CD48,CD6,CD96,CEACAM1,CSF2,DOCK8,FASLG,HLA-DRB1,ICOS,IFNG,KIR2DL4,KLRC4-KLRK1/KLRK1,KLRD1,PRF1,SH2D1A,SLAMF6	21
Inflammatory Disease	Chronic inflammatory disorder	1.49e-16				ABCB1,ALOX15,C4A/C4B,C9orf152,CACNA1S,CACNG1,CCL19,CCL5,CCR2,CCR4,CCR5,CCR7,CD180,CD247,CD3D,CD52,CD6,CD74,CD79A,CFB,CIITA,CKM,COL10A1,CR2,CSF2,CSF2RB,CXCL10,CXCL13,CXCL9,CXCR3,CXCR5,DEFB4A/DEFB4B,DMBT1,FAM92B,FCRL3,FGL2,FLT3,FUT7,GABRP,GPR15,GZMA,GZMB,HLA-DMB,HLA-DOA,HLA-DPA1,HLA-DPB1,HLA-DQA1,HLA-DQA2,HLA-DRA,HLA-DRB1,ICOS,IDO1,IFNG,IKZF1,IL10RA,IL12B,IL21R,IL2RB,IL2RG,IL5RA,IP6K3,KCNA3,KIR3DL2…	88
Immunological Disease	Immunodeficiency	2.65e-16				C4A/C4B,C7,CD180,CD19,CD247,CD3D,CD3E,CD3G,CD40LG,CD79A,CD79B,CFB,CIITA,CR2,DOCK2,DOCK8,FASLG,FCER2,FLT3,HLA-DQA1,ICOS,IKZF1,IL12B,IL12RB1,IL21R,IL2RG,IRF8,LTF,MS4A1,NCF1,NCF1C,PTPRC,RASGRP1,SH2D1A,TNFRSF13B,ZAP70	36
Cell Death and Survival, Cellular Compromise	Cytotoxicity of mononuclear leukocytes	7e-16	Increased	2.254	bias	CCL5,CD2,CD226,CD247,CD38,CD48,CD6,CD96,CEACAM1,DOCK8,FASLG,HLA-DRB1,ICOS,IFNG,KIR2DL4,KLRC4-KLRK1/KLRK1,KLRD1,PRF1,SH2D1A,SLAMF6	20
Cell Death and Survival, Cellular Compromise	Cytotoxicity of cells	8.34e-16	Increased	2.697	bias	CCL5,CD2,CD226,CD247,CD38,CD48,CD6,CD96,CEACAM1,CSF2,DOCK8,FASLG,GZMB,HLA-DRB1,ICOS,IFNG,KIR2DL4,KLRC4-KLRK1/KLRK1,KLRD1,PRF1,SH2D1A,SLAMF6,SLAMF7,TACR1	24
Cancer, Hematological Disease, Immunological Disease, Organismal Injury and Abnormalities	Neoplasia of leukocytes	8.45e-16				ABCB1,ADAMDEC1,ALDH1A1,ARPP21,B3GAT1,C4A/C4B,C7,CACNA1S,CAV3,CCL19,CCL5,CCR4,CCR7,CD180,CD19,CD2,CD22,CD247,CD27,CD38,CD3D,CD3E,CD3G,CD40LG,CD48,CD5,CD52,CD7,CD74,CD79A,CD79B,CIITA,CLCA4,COL11A1,COL2A1,COL6A5,CR2,CRNN,CSF2,CSF2RB,CXCL10,CXCL11,CXCL13,CXCL9,CXCR3,CXCR5,DES,DOCK2,DUSP27,FAM30A,FAM3B,FAM46C,FASLG,FCER2,FDCSP,FLT3,GPR15,GPR174,GZMB,GZMM,HAS1,HLA-DOA,HLA-DPB1,HLA-DQA1,HLA-DQA2,HLA-DRA…	115
Cellular Development, Cellular Growth and Proliferation, Embryonic Development, Hematological System Development and Function, Hematopoiesis, Lymphoid Tissue Structure and Development, Organ Development, Organismal Development, Tissue Development	Lymphopoiesis	1.19e-15	Increased	2.828	bias	CD2,CD3D,CD40LG,CD5,CD6,CR2,CSF2,FCRL3,ICOS,IFNG,IKZF1,IL12B,IL12RB1,IL21R,IL2RB,IL2RG,PRF1,SH2D1A,SOX11,SPIB,TACR1,TBX21,TLR7,TLR9,ZAP70	25
Connective Tissue Disorders, Inflammatory Disease, Inflammatory Response, Organismal Injury and Abnormalities, Skeletal and Muscular Disorders	Inflammation of joint	1.34e-15				ABCB1,ALOX15,BLK,C9orf152,CACNA1S,CACNG1,CCL19,CCL5,CCR2,CCR4,CCR5,CCR7,CD180,CD247,CD27,CD3D,CD40LG,CD6,CD74,CD79A,CD79B,CFB,CIITA,COL10A1,COL11A1,COL2A1,CR2,CSF2RB,CXCL10,CXCL13,CXCL9,CXCR5,FCRL3,FGL2,FLT3,GABRP,GPR15,GZMA,GZMB,HLA-DMB,HLA-DOA,HLA-DPA1,HLA-DPB1,HLA-DQA1,HLA-DQA2,HLA-DRA,HLA-DRB1,ICOS,IFNG,IKZF1,IL10RA,IL12B,IL21R,IL2RB,IL5RA,IP6K3,KIR3DL2,LTA,LTF,LYZ,MAP4K1,MATN3,MS4A1,P2RY13,P…	77
Hematological Disease, Immunological Disease	Lymphoproliferative disorder	2e-15				ABCB1,ALDH1A1,ARPP21,B3GAT1,C7,CACNA1S,CAV3,CCL19,CCL5,CCR4,CCR5,CCR7,CD180,CD19,CD2,CD22,CD247,CD27,CD38,CD3D,CD3E,CD3G,CD40LG,CD48,CD5,CD52,CD7,CD74,CD79A,CD79B,CIITA,CLCA4,COL11A1,COL2A1,COL6A5,CR2,CRNN,CSF2,CSF2RB,CXCL10,CXCL11,CXCL13,CXCL9,CXCR3,CXCR5,DES,DOCK2,DUSP27,FAM30A,FAM3B,FAM46C,FASLG,FCER2,FDCSP,FLT3,GABRP,GPR15,GPR174,GZMB,GZMM,HAS1,HLA-DOA,HLA-DPB1,HLA-DQA1,HLA-DQA2,HLA-DRA,IDO1,…	116
Cell Death and Survival	Cell death of mononuclear leukocytes	2.25e-15		-0.4		CCL19,CCL5,CCR5,CD226,CD247,CD27,CD40LG,CD5,CIITA,CR2,CSF2,FASLG,FLT3,ICOS,IFNG,ITGAL,LGALS2,MAP4K1,MS4A1,PDCD1,PIP,PRKCB,PTPRC,SH2D1A,TLR7,TNFRSF17,ZAP70	27
Cell Death and Survival, Cellular Compromise	Cytotoxicity of lymphocytes	6.31e-15	Increased	2.067	bias	CCL5,CD2,CD226,CD247,CD38,CD48,CD6,CD96,CEACAM1,DOCK8,FASLG,HLA-DRB1,ICOS,KIR2DL4,KLRC4-KLRK1/KLRK1,KLRD1,PRF1,SH2D1A,SLAMF6	19
Cellular Development, Cellular Growth and Proliferation, Hematological System Development and Function, Hematopoiesis, Lymphoid Tissue Structure and Development, Tissue Development	Hematopoiesis of mononuclear leukocytes	7.01e-15	Increased	2.334	bias	CD2,CD3D,CD40LG,CD5,CD6,CD74,CR2,CSF2,CSF2RB,CXCL11,FCRL3,ICOS,IFNG,IKZF1,IL12B,IL12RB1,IL21R,IL2RB,IL2RG,LTF,PRF1,SH2D1A,SOX11,SPIB,TACR1,TBX21,TLR7,TLR9,ZAP70	29
Cancer, Hematological Disease, Organismal Injury and Abnormalities	Lymphocytic neoplasm	7.97e-15				ABCB1,ALDH1A1,ARPP21,B3GAT1,C7,CACNA1S,CAV3,CCL19,CCL5,CCR4,CCR7,CD180,CD19,CD2,CD22,CD247,CD27,CD38,CD3D,CD3E,CD3G,CD40LG,CD48,CD5,CD52,CD7,CD74,CD79A,CD79B,CIITA,CLCA4,COL11A1,COL2A1,COL6A5,CR2,CRNN,CSF2,CSF2RB,CXCL10,CXCL11,CXCL13,CXCL9,CXCR3,CXCR5,DES,DOCK2,DUSP27,FAM30A,FAM3B,FAM46C,FASLG,FCER2,FDCSP,FLT3,GPR15,GPR174,GZMB,GZMM,HAS1,HLA-DOA,HLA-DPB1,HLA-DQA1,HLA-DQA2,HLA-DRA,IDO1,IFNG,IKZF1,…	112
Cancer, Organismal Injury and Abnormalities	Lymphoid Cancer and Tumors	1.93e-14				ABCB1,ALDH1A1,ARPP21,B3GAT1,C7,CACNA1S,CAV3,CCL19,CCL5,CCR4,CCR7,CD180,CD19,CD2,CD22,CD247,CD27,CD38,CD3D,CD3E,CD3G,CD40LG,CD48,CD5,CD52,CD7,CD74,CD79A,CD79B,CIITA,CLCA4,COL11A1,COL2A1,COL6A5,CR2,CRNN,CSF2,CSF2RB,CXCL10,CXCL11,CXCL13,CXCL9,CXCR3,CXCR5,DES,DOCK2,DUSP27,FAM30A,FAM3B,FAM46C,FASLG,FCER2,FDCSP,FLT3,GPR15,GPR174,GZMB,GZMM,HAS1,HLA-DOA,HLA-DPB1,HLA-DQA1,HLA-DQA2,HLA-DRA,HLA-DRB1,IDO1,IF…	113
Hereditary Disorder, Immunological Disease, Organismal Injury and Abnormalities	Autosomal recessive immunodeficiency	2.62e-14				C4A/C4B,CD19,CD247,CD3D,CD3E,CD3G,CD79A,CD79B,CIITA,CR2,DOCK2,DOCK8,ICOS,IL12B,IL12RB1,IL21R,IRF8,MS4A1,NCF1,NCF1C,PTPRC,ZAP70	22
Connective Tissue Disorders, Immunological Disease, Inflammatory Disease, Inflammatory Response, Organismal Injury and Abnormalities, Skeletal and Muscular Disorders	Rheumatoid arthritis	3.23e-14				ABCB1,ALOX15,C9orf152,CACNA1S,CACNG1,CCL19,CCL5,CCR2,CCR4,CCR5,CCR7,CD180,CD247,CD3D,CD6,CD74,CD79A,CFB,CIITA,COL10A1,CR2,CSF2RB,CXCL10,CXCL13,CXCL9,CXCR5,FCRL3,FGL2,FLT3,GABRP,GPR15,GZMA,GZMB,HLA-DMB,HLA-DOA,HLA-DPA1,HLA-DPB1,HLA-DQA1,HLA-DQA2,HLA-DRA,HLA-DRB1,ICOS,IFNG,IKZF1,IL10RA,IL21R,IL2RB,IP6K3,KIR3DL2,LTA,LTF,LYZ,MS4A1,P2RY13,PDCD1,PIK3CG,PLA2G2A,PTPN22,PTPRC,SELE,TAGAP,TARP,TLR7,TLR9,TNN…	65
Cellular Development, Cellular Growth and Proliferation, Hematological System Development and Function, Hematopoiesis, Lymphoid Tissue Structure and Development, Tissue Development	Leukopoiesis	8.41e-14	Increased	2.865	bias	CD2,CD3D,CD40LG,CD5,CD6,CD74,CR2,CSF2,CSF2RB,CXCL11,EVI2B,FASLG,FCRL3,ICOS,IFNG,IKZF1,IL12B,IL12RB1,IL21R,IL2RB,IL2RG,LTF,PRF1,SH2D1A,SOX11,SPIB,TACR1,TBX21,TLR7,TLR9,UBD,ZAP70	32
Cellular Movement, Hematological System Development and Function, Immune Cell Trafficking	Migration of mononuclear leukocytes	1.09e-13	Increased	4.509	bias	CCL19,CCL5,CCR4,CCR5,CCR7,CD2,CD226,CD40LG,CD48,CD74,CSF2,CXCL10,CXCL11,CXCL13,CXCL17,CXCL9,CXCR3,DEFB4A/DEFB4B,ICOS,IFNG,ITGAL,PIK3CG,RASGRP1,SELE,SELL,SELP,ZAP70	27
Cancer, Hematological Disease, Immunological Disease, Organismal Injury and Abnormalities	Follicular non-Hodgkin disease	1.31e-13				CD180,CD19,CD22,CD247,CD3D,CD3E,CD3G,CD5,FCER2,IFNG,IL2RB,IL2RG,IRF4,LTA,MS4A1,PIM2,POU2AF1,SPN,TLR7	19
Cancer, Hematological Disease, Organismal Injury and Abnormalities	Hematologic cancer of cells	1.4e-13				ALDH1A1,B3GAT1,CACNA1S,CCL19,CCR4,CCR7,CD180,CD19,CD2,CD22,CD247,CD27,CD38,CD3D,CD3E,CD3G,CD40LG,CD48,CD5,CD52,CD7,CD74,CD79A,CD79B,CIITA,COL2A1,CR2,CXCL10,CXCL11,CXCL13,CXCL9,CXCR3,FAM3B,FASLG,FCER2,FLT3,GPR15,GPR174,GZMB,GZMM,HLA-DOA,HLA-DPB1,HLA-DQA1,HLA-DRA,IDO1,IFNG,IKZF1,IKZF3,IL21R,IL2RB,IL2RG,IRF4,IRF8,JPH2,KIR3DL2,MAL,MS4A1,PDCD1,PIM2,PLEKHS1,PRF1,PRKCB,PTPRC,RARRES3,SELL,SELP,SPIB,SPN,T…	75
Cancer, Hematological Disease, Organismal Injury and Abnormalities	Hematopoietic neoplasm	1.45e-13		1.768	bias	ABCB1,ACTN2,ADAMDEC1,ALDH1A1,ARPP21,ATP6V0A4,B3GAT1,BCL2L14,C2orf54,C4A/C4B,C7,CACNA1S,CAV3,CCL19,CCL5,CCR4,CCR5,CCR7,CD180,CD19,CD2,CD22,CD247,CD27,CD38,CD3D,CD3E,CD3G,CD40LG,CD48,CD5,CD52,CD7,CD74,CD79A,CD79B,CHGB,CHIT1,CHL1,CIITA,CLCA4,COL11A1,COL2A1,COL6A5,CP,CR2,CRNN,CSF2,CSF2RB,CTSW,CXCL10,CXCL11,CXCL13,CXCL9,CXCR3,CXCR5,DES,DMBT1,DOCK2,DUSP27,ECEL1,FAM30A,FAM3B,FAM46C,FASLG,FCER2,FDCSP,FLT…	150
Connective Tissue Disorders, Organismal Injury and Abnormalities, Skeletal and Muscular Disorders	Non-traumatic arthropathy	1.5e-13				ABCB1,ALOX15,C9orf152,CACNA1S,CACNG1,CCL19,CCL5,CCR2,CCR4,CCR5,CCR7,CD180,CD247,CD3D,CD6,CD74,CD79A,CFB,CIITA,COL10A1,COL11A1,COL2A1,CR2,CSF2RB,CXCL10,CXCL13,CXCL9,CXCR5,FCRL3,FGL2,FLT3,GABRP,GPR15,GZMA,GZMB,HLA-DMB,HLA-DOA,HLA-DPA1,HLA-DPB1,HLA-DQA1,HLA-DQA2,HLA-DRA,HLA-DRB1,ICOS,IFNG,IKZF1,IL10RA,IL21R,IL2RB,IP6K3,KIR3DL2,LTA,LTF,LYZ,MATN3,MS4A1,P2RY13,PDCD1,PIK3CG,PLA2G2A,PTPN22,PTPRC,SELE,TAG…	69
Cancer, Hematological Disease, Immunological Disease, Organismal Injury and Abnormalities	Mature T-cell neoplasm	1.62e-13				B3GAT1,CCL19,CCR4,CCR7,CD19,CD2,CD247,CD27,CD3E,CD40LG,CD5,CD52,CD7,CIITA,CR2,CXCL10,CXCL11,CXCL13,CXCL9,CXCR3,FCER2,GZMB,GZMM,HLA-DOA,HLA-DPB1,HLA-DRA,IDO1,IKZF1,IL2RB,IL2RG,IRF4,KIR3DL2,MAL,MS4A1,PDCD1,PIM2,PRF1,PRKCB,PTPRC,RARRES3,SELL,SELP,SPIB,SPN,TARP,TBX21,TCL1A,TLR7,TLR9	49
Cell Death and Survival	Cell death of lymphocytes	1.79e-13		-0.564		CCL19,CCL5,CCR5,CD226,CD247,CD27,CD40LG,CD5,CIITA,CR2,CSF2,FASLG,ICOS,IFNG,ITGAL,LGALS2,MAP4K1,MS4A1,PDCD1,PIP,PRKCB,SH2D1A,TLR7,TNFRSF17	24
Cancer, Hematological Disease, Immunological Disease, Organismal Injury and Abnormalities	Non-Hodgkin disease	1.8e-13				ARPP21,B3GAT1,C7,CAV3,CCL19,CCR4,CCR7,CD180,CD19,CD2,CD22,CD247,CD27,CD3D,CD3E,CD3G,CD40LG,CD48,CD5,CD52,CD7,CD79A,CD79B,CIITA,CLCA4,COL11A1,COL6A5,CR2,CRNN,CSF2RB,CXCL10,CXCL11,CXCL13,CXCL9,CXCR3,CXCR5,DOCK2,DUSP27,FASLG,FCER2,FLT3,GZMB,HLA-DOA,HLA-DPB1,HLA-DQA1,HLA-DQA2,HLA-DRA,IDO1,IFNG,IKZF1,IL2RB,IL2RG,IL9R,IRF4,IRF8,KIR3DL2,KLRC3,LTA,MAL,MAP4K1,MS4A1,MUC16,MUC4,ODAM,PDCD1,PIM2,POU2AF1,PRF1,…	85
Infectious Diseases	Bacterial Infections	1.88e-13				C4A/C4B,CCR5,CCR7,CD19,CD22,CD27,CD79A,CEACAM6,CHIT1,CSF2,CXCL13,CXCL9,CXCR3,DEFB4A/DEFB4B,GABRP,GZMM,ICOS,IFNG,IL12B,IL12RB1,IL2RB,IL2RG,LCN2,LTA,LTF,SLAMF1,TCN1,TLR10,TLR9,TNFRSF17,UBD	31
Cancer, Hematological Disease, Organismal Injury and Abnormalities	Hematologic cancer	2.53e-13				ABCB1,ACTN2,ALDH1A1,ARPP21,ATP6V0A4,B3GAT1,BCL2L14,C2orf54,C4A/C4B,C7,CACNA1S,CAV3,CCL19,CCL5,CCR4,CCR5,CCR7,CD180,CD19,CD2,CD22,CD247,CD27,CD38,CD3D,CD3E,CD3G,CD40LG,CD48,CD5,CD52,CD7,CD74,CD79A,CD79B,CHGB,CHIT1,CHL1,CIITA,CLCA4,COL11A1,COL2A1,COL6A5,CP,CR2,CRNN,CSF2,CSF2RB,CTSW,CXCL10,CXCL11,CXCL13,CXCL9,CXCR3,CXCR5,DES,DMBT1,DOCK2,DUSP27,ECEL1,FAM30A,FAM3B,FAM46C,FASLG,FCER2,FDCSP,FLT3,FUT7,GA…	148
Cellular Movement, Hematological System Development and Function, Immune Cell Trafficking	Lymphocyte migration	5.35e-13	Increased	4.673	bias	CCL19,CCL5,CCR4,CCR5,CCR7,CD2,CD226,CD48,CD74,CXCL10,CXCL11,CXCL13,CXCL9,CXCR3,DEFB4A/DEFB4B,ICOS,IFNG,ITGAL,PIK3CG,RASGRP1,SELE,SELL,SELP,ZAP70	24
Cell Death and Survival, Cellular Compromise	Cytotoxicity of natural killer cells	5.65e-13		1.608	bias	CD2,CD226,CD247,CD38,CD48,CD6,CD96,CEACAM1,DOCK8,ICOS,KIR2DL4,KLRC4-KLRK1/KLRK1,KLRD1,SH2D1A,SLAMF6	15
Cellular Development, Cellular Growth and Proliferation, Hematological System Development and Function, Humoral Immune Response, Lymphoid Tissue Structure and Development	Proliferation of B lymphocytes	6.14e-13		1.248	bias	CD19,CD38,CD40LG,CD74,CR2,FCER2,FCRL3,FLT3,IFNG,LTA,MS4A1,PIK3CG,PTPRC,SLAMF7,TCL1A,TLR9,TNFRSF13B	17
Cell-To-Cell Signaling and Interaction	Binding of blood cells	6.47e-13	Increased	2.939	bias	C4A/C4B,CCL19,CCL5,CD177,CD2,CD40LG,CD48,CD6,CR2,CSF2,CXCL10,CXCL11,CXCL9,CXCR3,DMBT1,DOCK8,FUT7,GZMB,ICOS,IFNG,ITGAL,KLRC4-KLRK1/KLRK1,LTF,P2RY12,RASGRP1,SELE,SELL,SELP,SH2D1A,TLR7,ZAP70	31
Cellular Movement, Hematological System Development and Function, Immune Cell Trafficking, Inflammatory Response	Cell movement of dendritic cells	7.46e-13		1.849	bias	CCL19,CCL5,CCR2,CCR5,CCR7,CD38,CXCL10,CXCL11,CXCL17,CXCR3,DEFB4A/DEFB4B,ICOS,IFNG,IL21R,PIGR,PIK3CG	16
Cancer, Hematological Disease, Immunological Disease, Organismal Injury and Abnormalities	Lymphoma	7.49e-13				ALDH1A1,ARPP21,B3GAT1,C7,CACNA1S,CAV3,CCL19,CCR4,CCR7,CD180,CD19,CD2,CD22,CD247,CD27,CD38,CD3D,CD3E,CD3G,CD40LG,CD48,CD5,CD52,CD7,CD74,CD79A,CD79B,CIITA,CLCA4,COL11A1,COL2A1,COL6A5,CR2,CRNN,CSF2RB,CXCL10,CXCL11,CXCL13,CXCL9,CXCR3,CXCR5,DES,DOCK2,DUSP27,FAM30A,FAM3B,FASLG,FCER2,FDCSP,FLT3,GPR15,GPR174,GZMB,GZMM,HLA-DOA,HLA-DPB1,HLA-DQA1,HLA-DQA2,HLA-DRA,IDO1,IFNG,IKZF1,IKZF3,IL21R,IL2RB,IL2RG,IL9R…	104
Cancer, Organismal Injury and Abnormalities	Lymphoreticular neoplasm	8.63e-13				ABCB1,ACTN2,ADAMDEC1,ALDH1A1,ARPP21,ATP6V0A4,B3GAT1,BCL2L14,C2orf54,C4A/C4B,C7,CACNA1S,CAV3,CCL19,CCL5,CCR4,CCR5,CCR7,CD180,CD19,CD2,CD22,CD247,CD27,CD38,CD3D,CD3E,CD3G,CD40LG,CD48,CD5,CD52,CD7,CD74,CD79A,CD79B,CHGB,CHIT1,CHL1,CIITA,CLCA4,COL11A1,COL2A1,COL6A5,CP,CR2,CRNN,CSF2,CSF2RB,CTSW,CXCL10,CXCL11,CXCL13,CXCL9,CXCR3,CXCR5,DES,DMBT1,DOCK2,DUSP27,ECEL1,FAM30A,FAM3B,FASLG,FCER2,FDCSP,FLT3,FUT7,…	145
Cellular Movement, Hematological System Development and Function, Immune Cell Trafficking	Cell movement of leukocytes	9.76e-13	Increased	4.898	bias	ACKR1,CCL19,CCL5,CCR2,CCR4,CCR5,CCR7,CD2,CD226,CD38,CD40LG,CD48,CD74,CSF2,CXCL10,CXCL11,CXCL13,CXCL17,CXCL9,CXCR3,DEFB4A/DEFB4B,FASLG,ICOS,IFNG,IL21R,ITGAL,JAML,PIGR,PIK3CG,PRKCB,RASGRP1,S100A7A,SELE,SELL,SELP,ZAP70	36
Cellular Movement, Hematological System Development and Function, Immune Cell Trafficking	Cell movement of mononuclear leukocytes	1e-12	Increased	4.803	bias	CCL19,CCL5,CCR2,CCR4,CCR5,CCR7,CD2,CD226,CD40LG,CD48,CD74,CSF2,CXCL10,CXCL11,CXCL13,CXCL17,CXCL9,CXCR3,DEFB4A/DEFB4B,ICOS,IFNG,ITGAL,PIK3CG,PRKCB,RASGRP1,S100A7A,SELE,SELL,SELP,ZAP70	30
Cellular Movement	Cell movement of blood cells	1.03e-12	Increased	4.567	bias	ACKR1,C4A/C4B,CCL19,CCL5,CCR2,CCR4,CCR5,CCR7,CD2,CD226,CD38,CD40LG,CD48,CD74,CSF2,CXCL10,CXCL11,CXCL13,CXCL17,CXCL9,CXCR3,DEFB4A/DEFB4B,FASLG,GZMB,ICOS,IFNG,IL21R,ITGAL,JAML,PIGR,PIK3CG,PRKCB,RASGRP1,S100A7A,SELE,SELL,SELP,ZAP70	38
Cell-To-Cell Signaling and Interaction, Hematological System Development and Function	Binding of lymphocytes	1.15e-12	Increased	3.814	bias	CCL19,CCL5,CD2,CD48,CD6,CXCL11,CXCR3,DOCK8,FUT7,ICOS,IFNG,ITGAL,KLRC4-KLRK1/KLRK1,RASGRP1,SELE,SELL,SELP,SH2D1A,ZAP70	19
Cellular Movement, Hematological System Development and Function, Immune Cell Trafficking	Cell movement of lymphocytes	1.16e-12	Increased	4.671	bias	CCL19,CCL5,CCR2,CCR4,CCR5,CCR7,CD2,CD226,CD48,CD74,CXCL10,CXCL11,CXCL13,CXCL9,CXCR3,DEFB4A/DEFB4B,ICOS,IFNG,ITGAL,PIK3CG,RASGRP1,SELE,SELL,SELP,ZAP70	25
Cell-To-Cell Signaling and Interaction, Hematological System Development and Function	Binding of T lymphocytes	2.35e-12	Increased	3.628	bias	CCL19,CCL5,CD2,CD48,CD6,CXCL11,CXCR3,FUT7,ICOS,IFNG,ITGAL,KLRC4-KLRK1/KLRK1,RASGRP1,SELE,SELL,SELP,ZAP70	17
Hematological Disease, Immunological Disease	B-cell lymphoproliferative disorder	2.52e-12				ABCB1,ALDH1A1,ARPP21,C7,CAV3,CCL5,CCR7,CD180,CD19,CD22,CD247,CD27,CD38,CD3D,CD3E,CD3G,CD40LG,CD48,CD5,CD52,CD79A,CD79B,CIITA,CLCA4,COL11A1,COL2A1,COL6A5,CR2,CRNN,CSF2,CSF2RB,CXCL10,CXCL13,CXCR5,DOCK2,DUSP27,FAM3B,FAM46C,FASLG,FCER2,FLT3,GPR15,GPR174,HAS1,HLA-DQA1,HLA-DQA2,IFNG,IKZF1,IKZF3,IL21R,IL2RB,IL2RG,IL9R,IRF4,IRF8,ITK,JPH2,KLRC3,KLRC4-KLRK1/KLRK1,LTA,MS4A1,MUC16,MUC4,ODAM,PDCD1,PIM2,POU2AF…	84
Cancer, Dermatological Diseases and Conditions, Hematological Disease, Immunological Disease, Organismal Injury and Abnormalities	Cutaneous T-cell lymphoma	2.55e-12				CCR4,CCR7,CD2,CD5,CD7,CXCL10,CXCL11,CXCL13,CXCL9,CXCR3,IDO1,IL2RB,IL2RG,MS4A1,PRKCB,PTPRC,RARRES3,SELL,TLR7,TLR9	20
Cellular Movement, Immune Cell Trafficking	Leukocyte migration	2.65e-12	Increased	4.745	bias	ACKR1,C4A/C4B,CCL19,CCL5,CCR2,CCR4,CCR5,CCR7,CD2,CD226,CD38,CD40LG,CD48,CD74,CSF2,CXCL10,CXCL11,CXCL13,CXCL17,CXCL9,CXCR3,DEFB4A/DEFB4B,FASLG,ICOS,IFNG,IL21R,ITGAL,JAML,PIGR,PIK3CG,PRKCB,RASGRP1,S100A7A,SELE,SELL,SELP,ZAP70	37
Cell Death and Survival	Cytolysis	2.79e-12		1.522		ABCB1,C4A/C4B,CD177,CD226,CD48,CD52,CD8A,CEACAM1,CFB,CR2,CSF2,FASLG,GZMB,IFNG,IL11,KIR2DL4,KIR3DL2,KLRC4-KLRK1/KLRK1,KLRD1,LTA,LYZ,MS4A1,P2RY12,PRF1	24
Hematological Disease, Immunological Disease	T-cell lymphoproliferative disorder	3.48e-12				B3GAT1,CCL19,CCR4,CCR7,CD19,CD2,CD247,CD27,CD3E,CD40LG,CD5,CD52,CD7,CIITA,CR2,CXCL10,CXCL11,CXCL13,CXCL9,CXCR3,FCER2,FLT3,GZMB,GZMM,HLA-DOA,HLA-DPB1,HLA-DRA,IDO1,IKZF1,IL2RB,IL2RG,IRF4,KIR3DL2,MAL,MS4A1,PDCD1,PIM2,PRF1,PRKCB,PTPRC,RARRES3,SELL,SELP,SPIB,SPN,TARP,TBX21,TCL1A,TLR7,TLR9	50
Inflammatory Response, Organismal Injury and Abnormalities	Inflammation of organ	3.96e-12				C4A/C4B,CCL5,CCR2,CCR4,CCR5,CCR7,CD180,CD2,CD40LG,CD48,CD5,CD7,CD74,CHRNA1,CHRNG,CIITA,CKM,CNR2,CSF2,CSF2RB,CXCL10,CXCL13,CXCL17,CXCL9,CXCR3,DEFB4A/DEFB4B,FASLG,FCER2,FLT3,FUT7,GABRP,GZMB,HLA-DQA1,HLA-DRA,HLA-DRB1,HLA-DRB5,IDO1,IFNG,IL12B,IL2RB,IL2RG,LCN2,LTA,LTF,MMP8,MS4A1,MUC5B,P2RY12,PDCD1,PIGR,PLA2G2A,PRF1,PRKCB,PROM1,PTPRC,SELE,SELL,SELP,SERPINB4,TARP,TF,TGM3,TLR10,TLR7,TLR9	65
Cell Death and Survival	Apoptosis of blood cells	5.01e-12		0.891		CCL19,CCL5,CCR5,CD247,CD27,CD40LG,CD5,CD7,CIITA,CR2,CSF2,FASLG,FLT3,ICOS,IFNG,LCN2,LGALS2,LTF,MAP4K1,PDCD1,PIP,PTPRC,SIGLEC8,TLR7,TLR9,TNFRSF17	26
Inflammatory Response	Inflammatory response	6.35e-12	Increased	3.705	bias	ABCB1,ALOX15,APOL3,CCL19,CCL5,CCR2,CCR4,CCR5,CCR7,CD40LG,CD74,CSF2,CXCL10,CXCL11,CXCL13,CXCL17,CXCL9,CXCR3,DEFB4A/DEFB4B,FASLG,IFNG,IL18RAP,ITGAL,JAML,LYZ,NLRC3,ODAM,PIGR,PIK3CG,PLA2G2A,PLA2G2D,PRKCB,S100A7A,SELE,TACR1,TLR9	36
Cancer, Hematological Disease, Immunological Disease, Organismal Injury and Abnormalities	B-cell neoplasm	6.35e-12				ABCB1,ALDH1A1,ARPP21,C7,CAV3,CCL5,CCR7,CD180,CD19,CD22,CD247,CD27,CD38,CD3D,CD3E,CD3G,CD40LG,CD48,CD5,CD52,CD79A,CD79B,CIITA,CLCA4,COL11A1,COL2A1,COL6A5,CR2,CRNN,CSF2,CSF2RB,CXCL10,CXCL13,CXCR5,DOCK2,DUSP27,FAM3B,FAM46C,FASLG,FCER2,FLT3,GPR15,GPR174,HAS1,HLA-DQA1,HLA-DQA2,IFNG,IKZF1,IKZF3,IL21R,IL2RB,IL2RG,IL9R,IRF4,IRF8,JPH2,KLRC3,KLRC4-KLRK1/KLRK1,LTA,MS4A1,MUC16,MUC4,ODAM,PDCD1,PIM2,POU2AF1,PR…	83
Cellular Function and Maintenance	Cellular homeostasis	7.96e-12	Increased	3.028		ACTN2,ATP6V0A4,CAV3,CCL19,CCL5,CCR2,CCR4,CCR5,CCR7,CD19,CD2,CD226,CD27,CD38,CD3D,CD3E,CD5,CD52,CD6,CD7,CD8A,CHRNA1,CSF2,CXCL13,CXCR3,CXCR5,DEFB4A/DEFB4B,GPR15,GPR18,GZMA,GZMB,GZMK,GZMM,ICOS,IFNG,IL12B,IL12RB1,IL2RB,IL2RG,ITK,JPH2,KCNJ10,LAX1,LGALS2,MS4A1,PIK3CG,PRF1,PTPN22,PTPRC,RAB39B,RHCG,RIC3,SH2D1A,SLA2,SLC34A2,TACR1,TBC1D10C,TBX21,TLR7,UBD,ZAP70,ZG16B	62
Immunological Disease	Primary immunodeficiency disorder	8.54e-12				C4A/C4B,CD180,CD19,CD247,CD3D,CD3E,CD3G,CIITA,DOCK8,FASLG,FCER2,HLA-DQA1,IL12B,IL21R,IL2RG,IRF8,MS4A1,NCF1,NCF1C,PTPRC,RASGRP1,SH2D1A,ZAP70	23
Cellular Movement, Hematological System Development and Function, Immune Cell Trafficking, Inflammatory Response	Cell movement of phagocytes	8.77e-12	Increased	3.167	bias	ACKR1,CCL19,CCL5,CCR2,CCR5,CCR7,CD38,CD40LG,CSF2,CXCL10,CXCL11,CXCL17,CXCL9,CXCR3,DEFB4A/DEFB4B,FASLG,ICOS,IFNG,IL21R,ITGAL,JAML,PIGR,PIK3CG,PRKCB,S100A7A,SELE,SELL,SELP	28
Cell Death and Survival	Apoptosis of leukocytes	8.91e-12		0.687		CCL19,CCL5,CCR5,CD247,CD27,CD40LG,CD5,CIITA,CR2,CSF2,FASLG,FLT3,ICOS,IFNG,LCN2,LGALS2,LTF,MAP4K1,PDCD1,PIP,PTPRC,SIGLEC8,TLR7,TLR9,TNFRSF17	25
Cancer, Hematological Disease, Immunological Disease, Organismal Injury and Abnormalities	Mature B-cell neoplasm	9.27e-12				ABCB1,ALDH1A1,ARPP21,C7,CAV3,CCL5,CCR7,CD180,CD19,CD22,CD247,CD27,CD38,CD3D,CD3E,CD3G,CD40LG,CD48,CD5,CD52,CD79A,CD79B,CIITA,CLCA4,COL11A1,COL2A1,COL6A5,CR2,CRNN,CSF2,CSF2RB,CXCL13,CXCR5,DOCK2,DUSP27,FAM3B,FAM46C,FASLG,FCER2,GPR15,GPR174,HAS1,HLA-DQA1,HLA-DQA2,IFNG,IKZF1,IKZF3,IL21R,IL2RB,IL2RG,IL9R,IRF4,IRF8,JPH2,KLRC3,KLRC4-KLRK1/KLRK1,LTA,MS4A1,MUC4,ODAM,PDCD1,PIM2,POU2AF1,PRF1,PRKCB,PTPRC,SIG…	80
Cancer, Hematological Disease, Immunological Disease, Organismal Injury and Abnormalities	T-cell non-Hodgkin disease	1.3e-11				B3GAT1,CCL19,CCR4,CCR7,CD19,CD2,CD247,CD27,CD3E,CD40LG,CD5,CD52,CD7,CR2,CXCL10,CXCL11,CXCL13,CXCL9,CXCR3,FCER2,FLT3,GZMB,HLA-DOA,HLA-DPB1,HLA-DRA,IDO1,IKZF1,IL2RB,IL2RG,IRF4,KIR3DL2,MAL,MS4A1,PDCD1,PIM2,PRF1,PRKCB,PTPRC,RARRES3,SELL,SELP,SPIB,SPN,TARP,TBX21,TLR7,TLR9	47
Cell-To-Cell Signaling and Interaction, Hematological System Development and Function	Binding of mononuclear leukocytes	1.36e-11	Increased	3.979	bias	CCL19,CCL5,CD2,CD40LG,CD48,CD6,CXCL11,CXCR3,DOCK8,FUT7,ICOS,IFNG,ITGAL,KLRC4-KLRK1/KLRK1,RASGRP1,SELE,SELL,SELP,SH2D1A,ZAP70	20
Cancer, Hematological Disease, Immunological Disease, Organismal Injury and Abnormalities	Mature B-cell lymphoma	2.02e-11				CCR7,CD180,CD19,CD22,CD247,CD27,CD3D,CD3E,CD3G,CD40LG,CD48,CD5,CD52,CD79A,CD79B,CIITA,CR2,CXCL13,CXCR5,DOCK2,DUSP27,FCER2,HLA-DQA1,HLA-DQA2,IFNG,IL2RB,IL2RG,IL9R,IRF4,IRF8,KLRC3,LTA,MS4A1,MUC4,PIM2,POU2AF1,PRF1,PRKCB,PTPRC,SIGLEC10,SOX11,SPN,TARP,TCL1A,TCN1,TLR7,ZAP70	47
Cancer, Hematological Disease, Immunological Disease, Organismal Injury and Abnormalities	Philadelphia-positive B-cell acute lymphoblastic leukemia	2.14e-11				CD19,CD22,CD247,CD3D,CD3E,CD3G,IKZF1	7
Cell-To-Cell Signaling and Interaction, Hematological System Development and Function, Humoral Immune Response, Immune Cell Trafficking, Inflammatory Response	Activation of B lymphocytes	3.63e-11		-0.239		BANK1,CD180,CD19,CD40LG,FCRL1,FCRL3,LAX1,SLA2,TLR9,TNFRSF13B,ZAP70	11
Cancer, Hematological Disease, Immunological Disease, Organismal Injury and Abnormalities	Lymphocytic leukemia	4.47e-11				ALDH1A1,B3GAT1,CACNA1S,CCR4,CCR7,CD180,CD19,CD2,CD22,CD247,CD27,CD38,CD3D,CD3E,CD3G,CD48,CD5,CD52,CD7,CD74,CD79A,CD79B,CIITA,COL2A1,CXCL10,CXCL11,CXCL13,CXCL9,FAM3B,FASLG,FLT3,GPR15,GPR174,GZMB,GZMM,HLA-DQA1,IFNG,IKZF1,IKZF3,IL21R,IRF4,IRF8,JPH2,MS4A1,PDCD1,PIM2,PLEKHS1,PRKCB,PTPRC,SELL,TARP,TBX21,TCL1A,TIGIT,TLR7,TLR9,ZAP70	57
Cellular Movement, Hematological System Development and Function, Immune Cell Trafficking	Cell movement of antigen presenting cells	5.89e-11	Increased	2.138	bias	CCL19,CCL5,CCR2,CCR5,CCR7,CD38,CXCL10,CXCL11,CXCL17,CXCL9,CXCR3,DEFB4A/DEFB4B,ICOS,IFNG,IL21R,PIGR,PIK3CG	17
Cell-To-Cell Signaling and Interaction	Adhesion of blood cells	6.93e-11	Increased	2.332	bias	C4A/C4B,CCL19,CCL5,CD177,CD2,CD40LG,CD48,CD6,CR2,CSF2,CXCL10,CXCL9,CXCR3,DMBT1,GZMB,ICOS,IFNG,ITGAL,LTF,P2RY12,RASGRP1,SELE,SELL,SELP,TLR7,ZAP70	26
Cell Death and Survival	Apoptosis of mononuclear leukocytes	8.01e-11		-0.037		CCL19,CCL5,CCR5,CD247,CD27,CD40LG,CD5,CIITA,CR2,FASLG,FLT3,ICOS,IFNG,LGALS2,MAP4K1,PDCD1,PIP,PTPRC,TLR7,TNFRSF17	20
Dermatological Diseases and Conditions, Inflammatory Disease, Inflammatory Response, Organismal Injury and Abnormalities	Dermatitis	1.1e-10				CCL5,CCR2,CCR4,CCR7,CD2,CD5,CD7,CD74,CSF2,CSF2RB,CXCL13,CXCL9,DEFB4A/DEFB4B,FASLG,FCER2,FUT7,GZMB,HLA-DQA1,HLA-DRA,HLA-DRB1,HLA-DRB5,IFNG,IL2RB,IL2RG,PRF1,PRKCB,PROM1,PTPRC,SELL,SELP,SERPINB4,TGM3,TLR7,TLR9	34
Cancer, Hematological Disease, Immunological Disease, Organismal Injury and Abnormalities	Refractory Philadelphia-positive B-cell acute lymphoblastic leukemia	1.23e-10				CD19,CD22,CD247,CD3D,CD3E,CD3G	6
Cancer, Hematological Disease, Immunological Disease, Organismal Injury and Abnormalities	Relapsed Philadelphia-positive B-cell acute lymphoblastic leukemia	1.23e-10				CD19,CD22,CD247,CD3D,CD3E,CD3G	6
Cancer, Hematological Disease, Immunological Disease, Organismal Injury and Abnormalities	B cell cancer	1.44e-10				ARPP21,C7,CAV3,CCR7,CD180,CD19,CD22,CD247,CD27,CD38,CD3D,CD3E,CD3G,CD40LG,CD48,CD5,CD52,CD79A,CD79B,CIITA,CLCA4,COL11A1,COL6A5,CR2,CRNN,CXCL10,CXCL13,CXCR5,DOCK2,DUSP27,FASLG,FCER2,FLT3,HLA-DQA1,HLA-DQA2,IFNG,IKZF1,IKZF3,IL2RB,IL2RG,IL9R,IRF4,IRF8,KLRC3,LTA,MS4A1,MUC16,MUC4,ODAM,PDCD1,PIM2,POU2AF1,PRF1,PRKCB,PTPRC,SIGLEC10,SOX11,SPN,TARP,TBX21,TCL1A,TCN1,TLR7,TMPRSS11B,ZAP70	65
Cancer, Developmental Disorder, Hematological Disease, Immunological Disease, Organismal Injury and Abnormalities	Mucosa-associated lymphoid tissue lymphoma	1.75e-10				CCR7,CD19,CD5,CR2,CXCL13,CXCR5,FCER2,MS4A1,PIM2,SPN	10
Cell-To-Cell Signaling and Interaction, Hematological System Development and Function	Binding of leukocytes	2.03e-10	Increased	2.989	bias	CCL19,CCL5,CD177,CD2,CD40LG,CD48,CD6,CSF2,CXCL10,CXCL11,CXCR3,DOCK8,FUT7,ICOS,IFNG,ITGAL,KLRC4-KLRK1/KLRK1,LTF,RASGRP1,SELE,SELL,SELP,SH2D1A,TLR7,ZAP70	25
Cancer, Organismal Injury and Abnormalities	Liquid tumor	2.04e-10				ABCB1,ACTN2,ADAMDEC1,ALDH1A1,ATP6V0A4,B3GAT1,BCL2L14,C2orf54,C4A/C4B,CACNA1S,CCL5,CCR4,CCR5,CCR7,CD180,CD19,CD2,CD22,CD247,CD27,CD38,CD3D,CD3E,CD3G,CD48,CD5,CD52,CD7,CD74,CD79A,CD79B,CHGB,CHIT1,CHL1,CIITA,CLCA4,COL2A1,CP,CSF2,CSF2RB,CTSW,CXCL10,CXCL11,CXCL13,CXCL9,DES,DMBT1,ECEL1,FAM3B,FASLG,FLT3,FUT7,GABRP,GBP4,GPR15,GPR174,GSTA1,GZMB,GZMM,HLA-DQA1,HLA-DRA,HLA-DRB1,IFNG,IKZF1,IKZF3,IL21R,IL2RB,I…	108
Cellular Function and Maintenance	Lymphocyte homeostasis	2.13e-10	Increased	2.97	bias	CD2,CD3D,CD5,CD6,CSF2,ICOS,IFNG,IL12B,IL12RB1,IL2RB,IL2RG,PTPRC,SH2D1A,TACR1,TBX21,TLR7,ZAP70	17
Cancer, Hematological Disease, Immunological Disease, Organismal Injury and Abnormalities	Leukemia	2.28e-10				ABCB1,ACTN2,ALDH1A1,ATP6V0A4,B3GAT1,BCL2L14,C2orf54,C4A/C4B,CACNA1S,CCR4,CCR5,CCR7,CD180,CD19,CD2,CD22,CD247,CD27,CD38,CD3D,CD3E,CD3G,CD48,CD5,CD52,CD7,CD74,CD79A,CD79B,CHGB,CHIT1,CHL1,CIITA,CLCA4,COL2A1,CP,CSF2,CSF2RB,CTSW,CXCL10,CXCL11,CXCL13,CXCL9,DES,DMBT1,ECEL1,FAM3B,FASLG,FLT3,FUT7,GABRP,GBP4,GPR15,GPR174,GSTA1,GZMB,GZMM,HLA-DQA1,HLA-DRA,HLA-DRB1,IFNG,IKZF1,IKZF3,IL21R,IL2RB,IL2RG,IRF4,IRF8…	102
Cellular Movement, Hematological System Development and Function, Immune Cell Trafficking, Inflammatory Response	Chemotaxis of mononuclear leukocytes	2.43e-10	Increased	4.043	bias	CCL19,CCL5,CCR2,CCR4,CCR5,CCR7,CD74,CSF2,CXCL10,CXCL11,CXCL13,CXCL17,CXCL9,DEFB4A/DEFB4B,IFNG,ITGAL,PIK3CG,PRKCB,S100A7A,SELE	20
Cell-To-Cell Signaling and Interaction	Communication	2.45e-10				BLK,BMP3,CCL19,CCL5,CCR5,CCR7,CD19,CD2,CD226,CD3E,CD3G,CD74,CD79B,CEACAM6,CGB3 (includes others),CHL1,CHRNA1,CHRNG,CRABP1,CXCL10,CXCL11,CXCL13,CXCL9,CXCR3,DEFB4A/DEFB4B,FASLG,FGF5,GPR15,GRAP2,IFNG,IL18RAP,IL2RB,IL2RG,IL5RA,IL9R,ITK,KIR2DL4,KLRB1,KLRC2,KLRC4-KLRK1/KLRK1,KLRD1,LAX1,LTA,MAP4K1,P2RX1,P2RY12,PIK3CG,PNOC,PTPRC,RASGRP1,SH2D1A,SIGLEC8,SIRPG,SLA2,SPN,TNFRSF13B,TNFRSF17,TRAT1	58
Cell-mediated Immune Response, Cellular Movement, Hematological System Development and Function, Immune Cell Trafficking	Cell movement of T lymphocytes	2.48e-10	Increased	3.873	bias	CCL19,CCL5,CCR4,CCR5,CCR7,CD74,CXCL10,CXCL11,CXCL13,CXCL9,CXCR3,DEFB4A/DEFB4B,ICOS,IFNG,PIK3CG,SELP,ZAP70	17
Hematological Disease, Immunological Disease	Eosinophilia	3.35e-10				ADAMDEC1,ALOX15,APOBEC3A,ATP13A5,CCR5,CD247,CD3G,CD40LG,CD5,CD7,CRISP3,CSF2,FCER2,IFNG,IL5RA,JCHAIN,UBD	17
Cell-To-Cell Signaling and Interaction	Signal transduction	4.97e-10				BLK,CCL5,CCR5,CCR7,CD19,CD2,CD226,CD3E,CD3G,CD74,CD79B,CEACAM6,CGB3 (includes others),CHL1,CHRNA1,CHRNG,CRABP1,CXCL10,CXCL11,CXCL13,CXCL9,CXCR3,DEFB4A/DEFB4B,FASLG,GPR15,IFNG,IL18RAP,IL2RB,IL5RA,IL9R,ITK,KIR2DL4,KLRB1,KLRC2,KLRC4-KLRK1/KLRK1,KLRD1,LAX1,LTA,MAP4K1,P2RX1,P2RY12,PIK3CG,PNOC,PTPRC,RASGRP1,SIGLEC8,SIRPG,SLA2,SPN,TNFRSF13B,TNFRSF17,TRAT1	52
Cancer, Hematological Disease, Immunological Disease, Organismal Injury and Abnormalities	B-cell non-Hodgkin disease	5.48e-10				ARPP21,C7,CAV3,CCR7,CD180,CD19,CD22,CD247,CD27,CD3D,CD3E,CD3G,CD40LG,CD48,CD5,CD52,CD79A,CD79B,CIITA,CLCA4,COL11A1,COL6A5,CR2,CRNN,CXCL10,CXCL13,CXCR5,DOCK2,DUSP27,FCER2,FLT3,HLA-DQA1,HLA-DQA2,IFNG,IKZF1,IL2RB,IL2RG,IL9R,IRF4,IRF8,KLRC3,LTA,MS4A1,MUC16,MUC4,ODAM,PDCD1,PIM2,POU2AF1,PRF1,PRKCB,PTPRC,SIGLEC10,SOX11,SPN,TARP,TCL1A,TCN1,TLR7,TMPRSS11B,ZAP70	61
Dermatological Diseases and Conditions, Organismal Injury and Abnormalities	Plaque psoriasis	5.85e-10				CCR2,CD2,CSF2,CXCL10,CXCL11,CXCL9,DEFB4A/DEFB4B,IFNG,IL12B,ITGAL,LCN2,LTA,MUC5B,PRF1,SERPINB4,SPRR2A,SPRR2B,SPRR2E,TCN1	19
Inflammatory Disease	Severe inflammatory disorder	7.38e-10				ALOX15,CCR7,CD247,CD3E,CKM,CSF2RB,HLA-DQA1,IFNG,IL10RA,IL12B,IL2RB,IRF8,ITK,LCN2,LTA,LTF,MS4A1,NCF1,PLA2G2A,ST6GAL1,TBX21,TCN1	22
Cell-To-Cell Signaling and Interaction	Communication of cells	7.52e-10				BLK,CCL19,CCL5,CCR5,CCR7,CD19,CD2,CD226,CD3E,CD3G,CD74,CD79B,CEACAM6,CGB3 (includes others),CHL1,CHRNA1,CHRNG,CRABP1,CXCL10,CXCL11,CXCL13,CXCL9,CXCR3,DEFB4A/DEFB4B,FASLG,GPR15,IFNG,IL18RAP,IL2RB,IL2RG,IL5RA,IL9R,ITK,KIR2DL4,KLRB1,KLRC2,KLRC4-KLRK1/KLRK1,KLRD1,LAX1,LTA,MAP4K1,P2RX1,P2RY12,PIK3CG,PNOC,PTPRC,RASGRP1,SIGLEC8,SIRPG,SLA2,SPN,TNFRSF13B,TNFRSF17,TRAT1	54
Cellular Movement, Hematological System Development and Function, Immune Cell Trafficking, Inflammatory Response	Chemotaxis of phagocytes	8.14e-10	Increased	2.567	bias	CCL19,CCL5,CCR2,CCR5,CCR7,CSF2,CXCL10,CXCL11,CXCL17,CXCL9,CXCR3,DEFB4A/DEFB4B,FASLG,IFNG,ITGAL,JAML,PIGR,PIK3CG,PRKCB,S100A7A,SELE	21
Cellular Movement, Hematological System Development and Function, Immune Cell Trafficking, Inflammatory Response	Migration of dendritic cells	8.25e-10	Increased	2.091	bias	CCL19,CCL5,CCR7,CD38,CXCL10,CXCL11,CXCL17,ICOS,IFNG,IL21R,PIGR	11
Cancer, Hematological Disease, Immunological Disease, Organismal Injury and Abnormalities	Grade 2-4 refractory follicular B-cell lymphoma	8.48e-10				CD19,CD247,CD3D,CD3E,CD3G,MS4A1	6
Inflammatory Disease, Organismal Injury and Abnormalities	Granuloma	9.5e-10				APOBEC3A,CCL5,CCR5,CD180,CD52,CHRNA1,CHRNG,CIITA,HLA-DQA1,HLA-DRB1,IFNG,IL12B,KLRB1,LTA,MEI1,MS4A1,NCF1,NCF1C,TLR7,TLR9	20
Cell Death and Survival	Apoptosis of lymphoid cells	9.66e-10		0.324		CCL19,CCL5,CCR5,CD247,CD27,CD40LG,CD5,CIITA,CR2,FASLG,ICOS,IFNG,LGALS2,MAP4K1,PDCD1,PIP,TLR7,TNFRSF17	18
Hereditary Disorder, Immunological Disease, Organismal Injury and Abnormalities	Familial autoimmune disease	1.02e-09				ADA2,CCR7,CD40LG,CD5,CHRNA1,COL2A1,DNASE1L3,FASLG,HLA-DQA1,ICOS,PDCD1,PRF1,PTPN22,RAPSN,SELL,ZAP70	16
Cell-mediated Immune Response, Cellular Function and Maintenance, Hematological System Development and Function	T cell homeostasis	1.02e-09	Increased	2.97	bias	CD2,CD3D,CD5,CD6,CSF2,IFNG,IL12B,IL12RB1,IL2RB,IL2RG,PTPRC,SH2D1A,TACR1,TBX21,TLR7,ZAP70	16
Cell Death and Survival	Cell death	1.05e-09	Increased	2.143		ABCB1,ALDH1A1,ALOX15,ANKRD1,BCL2L14,BPIFA1,C4A/C4B,CCL19,CCL5,CCR5,CCR7,CD177,CD19,CD2,CD22,CD226,CD247,CD27,CD38,CD40LG,CD48,CD5,CD52,CD6,CD7,CD74,CD79B,CD8A,CD96,CDH2,CEACAM1,CEACAM5,CEACAM6,CFB,CGB3 (includes others),CHGB,CIITA,COL2A1,CR2,CSF2,CSF2RB,CXCL9,CXCR3,DEFB4A/DEFB4B,DNASE1L3,DOCK8,ELF5,FASLG,FCER2,FCRL3,FDCSP,FGF5,FLT3,FOXA1,GABRP,GSTA1,GZMA,GZMB,GZMH,GZMK,GZMM,HAS1,HLA-DRB1,ICOS,IDO…	121
Cancer, Dermatological Diseases and Conditions, Hematological Disease, Immunological Disease, Organismal Injury and Abnormalities	Cutaneous B-cell lymphoma	1.63e-09				CD180,CD48,CD5,CD79A,CR2,FCER2,HLA-DQA1,IRF4,MS4A1,SPN,TARP,TLR7	12
Cellular Movement, Hematological System Development and Function, Immune Cell Trafficking, Inflammatory Response	Chemotaxis of leukocytes	1.64e-09	Increased	3.747	bias	CCL19,CCL5,CCR2,CCR4,CCR5,CCR7,CD74,CSF2,CXCL10,CXCL11,CXCL13,CXCL17,CXCL9,CXCR3,DEFB4A/DEFB4B,FASLG,IFNG,ITGAL,JAML,PIGR,PIK3CG,PRKCB,S100A7A,SELE	24
Cancer, Hematological Disease, Immunological Disease, Organismal Injury and Abnormalities	High grade lymphocytic cancer	1.81e-09				CD19,CD2,CD22,CD247,CD27,CD3D,CD3E,CD3G,CD5,CD52,CD7,CD79A,CD79B,CIITA,CR2,DOCK2,DUSP27,FCER2,FLT3,HLA-DQA1,HLA-DQA2,IKZF1,IL2RB,IL2RG,IL9R,IRF4,IRF8,KLRC3,MS4A1,MUC4,PDCD1,PIM2,PTPRC,SIGLEC10,SOX11,SPN,TCL1A,TCN1	38
Cell-To-Cell Signaling and Interaction	Interaction of tumor cell lines	2e-09		1.701	bias	ADAM28,ALOX15,CCR5,CD177,CD226,CDH2,CEACAM5,CR2,CXCL10,CXCL9,CXCR3,CYTIP,DOCK8,FCER2,FUT7,ICOS,IFNG,ITGAL,KLRC4-KLRK1/KLRK1,LGALS2,LTF,MUC16,MUC4,SELE,SELL,SELP,SH2D1A,SKAP1,SPN,ST6GAL1,STATH,TBC1D10C,TFF3,TNFRSF13B,ZAP70	35
Cell-mediated Immune Response, Cellular Movement, Hematological System Development and Function, Immune Cell Trafficking, Inflammatory Response, Lymphoid Tissue Structure and Development	Chemotaxis of T lymphocytes	2.13e-09	Increased	3.551	bias	CCL19,CCL5,CCR4,CCR5,CCR7,CD74,CXCL10,CXCL11,CXCL13,CXCL9,DEFB4A/DEFB4B,IFNG,PIK3CG	13
Cell-To-Cell Signaling and Interaction	Binding of tumor cell lines	3.26e-09		1.898	bias	ADAM28,ALOX15,CCR5,CD177,CD226,CDH2,CEACAM5,CR2,CXCL10,CXCL9,CXCR3,CYTIP,DOCK8,FCER2,FUT7,ICOS,IFNG,ITGAL,KLRC4-KLRK1/KLRK1,LGALS2,LTF,MUC16,MUC4,SELE,SELL,SELP,SH2D1A,SKAP1,SPN,ST6GAL1,STATH,TFF3,TNFRSF13B,ZAP70	34
Cancer, Hematological Disease, Immunological Disease, Organismal Injury and Abnormalities	Large-cell diffuse lymphoma	3.45e-09				CD19,CD22,CD247,CD3D,CD3E,CD3G,CD5,CD79A,CD79B,CIITA,CR2,DOCK2,DUSP27,FCER2,HLA-DQA1,HLA-DQA2,IL2RB,IL2RG,IL9R,IRF4,IRF8,MS4A1,PIM2,PTPRC,SIGLEC10,SOX11,TCL1A,TCN1	28
Cellular Function and Maintenance, Molecular Transport	Flux of cation	3.5e-09	Increased	2.942	bias	CCL19,CCL5,CCR2,CCR5,CD19,CD2,CD226,CD38,CD3E,CD7,CD8A,CXCR5,DEFB4A/DEFB4B,GPR15,ITK,LAX1,MS4A1,PTPRC,RHCG,RIC3,SLA2	21
Cellular Movement, Hematological System Development and Function, Immune Cell Trafficking	Migration of antigen presenting cells	3.98e-09	Increased	2.261	bias	CCL19,CCL5,CCR7,CD38,CXCL10,CXCL11,CXCL17,DEFB4A/DEFB4B,ICOS,IFNG,IL21R,PIGR	12
Cancer, Hematological Disease, Immunological Disease, Organismal Injury and Abnormalities	B-cell leukemia	4.18e-09				CD180,CD19,CD22,CD247,CD38,CD3D,CD3E,CD3G,CD52,CD79A,CXCL10,FASLG,FLT3,HLA-DQA1,IFNG,IKZF1,IKZF3,MS4A1,PDCD1,TARP,TBX21,ZAP70	22
Cancer, Organismal Injury and Abnormalities	Neoplasia of cells	4.85e-09	Increased	2.236		ABCB1,ACTC1,ACTN2,ADAM28,ADAMDEC1,AK5,ALDH1A1,APOL4,ARPP21,ASB5,ATP13A4,B3GAT1,BIN2,BLK,BTLA,C11orf21,C4A/C4B,C5orf46,C7,CACNA1S,CAPN14,CAV3,CCL19,CCL5,CCR4,CCR5,CCR7,CD180,CD19,CD1E,CD2,CD22,CD247,CD27,CD38,CD3D,CD3E,CD3G,CD40LG,CD48,CD5,CD52,CD7,CD74,CD79A,CD79B,CDH2,CEACAM1,CFB,CHIT1,CHL1,CHRNA1,CHRNG,CIITA,CLCA4,COL10A1,COL11A1,COL2A1,COL6A5,CR2,CRISP3,CRNN,CSF2,CSF2RB,CXCL10,CXCL11,CXCL13,CX…	197
Inflammatory Response	Cell-mediated response	4.92e-09	Increased	2.871		CD226,CRTAM,CSF2,GZMB,ICOS,IFNG,IL12B,IL12RB1,KLRC4-KLRK1/KLRK1,RASGRP1,SH2D1A,SLAMF6	12
Cancer, Hematological Disease, Immunological Disease, Organismal Injury and Abnormalities	Large-cell lymphoma	5.25e-09				CD19,CD22,CD247,CD3D,CD3E,CD3G,CD5,CD79A,CD79B,CIITA,CR2,DOCK2,DUSP27,FCER2,HLA-DQA1,HLA-DQA2,IKZF1,IL2RB,IL2RG,IL9R,IRF4,IRF8,MS4A1,PIM2,PTPRC,SIGLEC10,SOX11,TCL1A,TCN1	29
Cancer, Hematological Disease, Immunological Disease, Organismal Injury and Abnormalities	Grade 3B refractory follicular B-cell lymphoma	5.56e-09				CD19,CD247,CD3D,CD3E,CD3G	5
Cancer, Hematological Disease, Immunological Disease, Organismal Injury and Abnormalities	Grade 3B relapsed follicular B-cell lymphoma	5.56e-09				CD19,CD247,CD3D,CD3E,CD3G	5
Cancer, Hematological Disease, Immunological Disease, Organismal Injury and Abnormalities	Refractory Philadelphia negative B-cell precursor acute lymphoblastic leukemia	5.56e-09				CD19,CD247,CD3D,CD3E,CD3G	5
Cancer, Hematological Disease, Immunological Disease, Organismal Injury and Abnormalities	Relapsed Philadelphia negative B-cell precursor acute lymphoblastic leukemia	5.56e-09				CD19,CD247,CD3D,CD3E,CD3G	5
Cell-mediated Immune Response, Cellular Development, Cellular Function and Maintenance, Cellular Growth and Proliferation, Embryonic Development, Hematological System Development and Function, Hematopoiesis, Lymphoid Tissue Structure and Development, Organ Development, Organismal Development, Tissue Development	T cell development	5.59e-09	Increased	2.779	bias	CD2,CD3D,CD5,CD6,CSF2,IFNG,IL12B,IL12RB1,IL2RB,IL2RG,SH2D1A,TACR1,TBX21,TLR7,ZAP70	15
Cell Death and Survival	Apoptosis of lymphocytes	6.12e-09		0.12		CCL19,CCL5,CCR5,CD247,CD27,CD5,CIITA,CR2,FASLG,ICOS,IFNG,LGALS2,MAP4K1,PDCD1,PIP,TLR7,TNFRSF17	17
Cell Signaling, Molecular Transport, Vitamin and Mineral Metabolism	Quantity of Ca2+	6.97e-09		0.601	bias	CCL19,CCL5,CCR4,CCR5,CD2,CD247,CD5,CD8A,CSF2,CXCL10,CXCL11,CXCL9,CXCR3,CXCR5,IFNG,LTA,LYZ,PRKCB,PTPRC,SELE,SELL,SELP,TACR1	23
Cell-To-Cell Signaling and Interaction	Interaction of leukemia cell lines	6.97e-09	Increased	2.132	bias	ADAM28,ALOX15,CCR5,CD226,CYTIP,DOCK8,FCER2,FUT7,IFNG,ITGAL,KLRC4-KLRK1/KLRK1,SELE,SELL,SELP,SKAP1,SPN,TBC1D10C,ZAP70	18
Cell Signaling, Cellular Function and Maintenance, Molecular Transport, Vitamin and Mineral Metabolism	Flux of Ca2+	7.09e-09	Increased	2.805	bias	CCL19,CCL5,CCR2,CCR5,CD19,CD2,CD226,CD38,CD3E,CD7,CD8A,CXCR5,DEFB4A/DEFB4B,GPR15,ITK,LAX1,MS4A1,PTPRC,RIC3,SLA2	20
Cell-To-Cell Signaling and Interaction, Cell-mediated Immune Response, Cellular Movement, Hematological System Development and Function, Immune Cell Trafficking	Adhesion of T lymphocytes	7.41e-09	Increased	3.4	bias	CCL19,CD2,CD48,CXCR3,ICOS,IFNG,ITGAL,RASGRP1,SELE,SELL,SELP,ZAP70	12
Gastrointestinal Disease, Immunological Disease, Ophthalmic Disease, Organismal Injury and Abnormalities	SjÃ¶gren syndrome	7.78e-09				CCR5,CCR7,CD6,CXCL10,CXCL13,CXCR5,FASLG,GBP1,IL12B,MS4A1,NLRP2,TLR9,TNFRSF17	13
Cellular Movement, Hematological System Development and Function, Immune Cell Trafficking, Inflammatory Response	Chemotaxis of antigen presenting cells	9.04e-09		1.932	bias	CCL19,CCL5,CCR2,CCR5,CCR7,CXCL10,CXCL11,CXCL17,CXCL9,CXCR3,DEFB4A/DEFB4B,PIK3CG	12
Molecular Transport	Quantity of metal	9.74e-09		0.785	bias	CCL19,CCL5,CCR4,CCR5,CD2,CD247,CD5,CD8A,CP,CSF2,CXCL10,CXCL11,CXCL9,CXCR3,CXCR5,IFNG,LTA,LYZ,PRKCB,PTPRC,SELE,SELL,SELP,TACR1	24
Cellular Function and Maintenance	Ion homeostasis of cells	1.01e-08	Increased	2.942	bias	CCL19,CCL5,CCR2,CCR4,CCR5,CCR7,CD19,CD2,CD226,CD38,CD3E,CD52,CD7,CD8A,CXCL13,CXCR5,DEFB4A/DEFB4B,GPR15,ITK,JPH2,LAX1,MS4A1,PTPRC,RHCG,RIC3,SLA2,SLC34A2,TACR1	28
Cancer, Developmental Disorder, Hematological Disease, Immunological Disease, Organismal Injury and Abnormalities	Marginal zone cell lymphoma	1.1e-08				CCR7,CD19,CD5,CR2,CXCL13,CXCR5,FCER2,IFNG,IRF4,MS4A1,PIM2,SPN,TLR7	13
Cancer, Hematological Disease, Immunological Disease, Organismal Injury and Abnormalities	Aggressive B cell non-Hodgkin lymphoma	1.1e-08				CD19,CD22,CD247,CD27,CD3D,CD3E,CD3G,CD5,CD79A,CD79B,CIITA,CR2,DOCK2,DUSP27,FCER2,HLA-DQA1,HLA-DQA2,IL2RB,IL2RG,IL9R,IRF4,IRF8,KLRC3,MS4A1,MUC4,PDCD1,PIM2,PTPRC,SIGLEC10,SOX11,SPN,TCL1A,TCN1	33
Cell-To-Cell Signaling and Interaction	Aggregation of cells	1.19e-08	Increased	2.06		CCR4,CD2,CD40LG,CD6,CDH2,CEACAM5,CXCL10,CXCL9,CXCR3,DMBT1,ITGAL,MUC4,P2RY12,PIK3CG,RASGRP1,SELL,SELP,SPN,TLR7	19
Cellular Movement	Chemotaxis	1.41e-08	Increased	3.963	bias	BIN2,C4A/C4B,CCL19,CCL5,CCR2,CCR4,CCR5,CCR7,CD74,CEACAM1,CSF2,CXCL10,CXCL11,CXCL13,CXCL17,CXCL9,CXCR3,DEFB4A/DEFB4B,DOCK2,FASLG,IFNG,ITGAL,JAML,KISS1,PIGR,PIK3CG,PRKCB,S100A7A,SELE,SPN,TFF3	31
Cellular Movement, Hematological System Development and Function, Immune Cell Trafficking, Inflammatory Response, Lymphoid Tissue Structure and Development	Chemotaxis of lymphocytes	1.48e-08	Increased	3.566	bias	CCL19,CCL5,CCR2,CCR4,CCR5,CCR7,CD74,CXCL10,CXCL11,CXCL13,CXCL9,DEFB4A/DEFB4B,IFNG,PIK3CG	14
Gastrointestinal Disease, Organismal Injury and Abnormalities	Benign oral disorder	1.74e-08				C4A/C4B,CCR5,CCR7,CD6,CXCL10,CXCL13,CXCL9,CXCR5,CYP4B1,FASLG,GABRP,GBP1,HLA-DQA1,HSPB3,IL12B,LTA,MMP8,MS4A1,MYL2,MYO18B,NLRP2,ODAM,PLAC8,SLN,SOX10,TLR9,TNFRSF17,UBD	28
Cellular Movement, Hematological System Development and Function, Immune Cell Trafficking, Inflammatory Response	Chemotaxis of dendritic cells	1.76e-08		1.229	bias	CCL19,CCL5,CCR2,CCR5,CCR7,CXCL10,CXCL11,CXCR3,DEFB4A/DEFB4B,PIK3CG	10
Cell-To-Cell Signaling and Interaction	Binding of leukemia cell lines	2.59e-08	Increased	2.401	bias	ADAM28,ALOX15,CCR5,CD226,CYTIP,DOCK8,FCER2,FUT7,IFNG,ITGAL,KLRC4-KLRK1/KLRK1,SELE,SELL,SELP,SKAP1,SPN,ZAP70	17
Cancer, Hematological Disease, Immunological Disease, Organismal Injury and Abnormalities	Philadelphia-negative B-cell acute lymphoblastic leukemia	2.62e-08				CD19,CD22,CD247,CD3D,CD3E,CD3G,IKZF1	7
Cellular Movement	Cell movement of myeloid cells	2.88e-08	Increased	3.369	bias	ACKR1,CCL19,CCL5,CCR2,CCR7,CD40LG,CSF2,CXCL10,CXCL17,CXCL9,CXCR3,DEFB4A/DEFB4B,FASLG,IFNG,ITGAL,JAML,PIGR,PIK3CG,PRKCB,S100A7A,SELE,SELL,SELP	23
Cellular Movement, Hematological System Development and Function	Cell movement of hematopoietic cells	2.89e-08		1.913	bias	CCL19,CCL5,CCR2,CXCL10,CXCL11,CXCL9,CXCR3,IFNG,SELE,ZAP70	10
Cellular Movement, Hematological System Development and Function, Immune Cell Trafficking	Cell movement of granulocytes	2.89e-08	Increased	2.948	bias	ACKR1,CCL19,CCL5,CCR7,CSF2,CXCL10,CXCL9,CXCR3,DEFB4A/DEFB4B,FASLG,JAML,PIGR,PIK3CG,PRKCB,S100A7A,SELE,SELL,SELP	18
Cancer, Hematological Disease, Immunological Disease, Organismal Injury and Abnormalities	Aggressive mature B-cell lymphoma	3.14e-08				CD19,CD22,CD247,CD27,CD3D,CD3E,CD3G,CD5,CD79A,CD79B,CIITA,CR2,DOCK2,DUSP27,FCER2,HLA-DQA1,HLA-DQA2,IL2RB,IL2RG,IL9R,IRF4,IRF8,KLRC3,MS4A1,MUC4,PIM2,PTPRC,SIGLEC10,SOX11,SPN,TCL1A,TCN1	32
Cellular Movement, Hematological System Development and Function, Immune Cell Trafficking, Inflammatory Response	Migration of phagocytes	3.3e-08	Increased	2.419	bias	ACKR1,CCL19,CCL5,CCR7,CD38,CD40LG,CSF2,CXCL10,CXCL11,CXCL17,DEFB4A/DEFB4B,ICOS,IFNG,IL21R,PIGR,SELE	16
Cellular Movement, Hematological System Development and Function, Immune Cell Trafficking, Inflammatory Response	Chemotaxis of granulocytes	3.53e-08	Increased	2.034	bias	CCL19,CCL5,CCR7,CSF2,CXCL10,CXCL9,CXCR3,DEFB4A/DEFB4B,FASLG,JAML,PIGR,PIK3CG,PRKCB,S100A7A,SELE	15
Cancer, Hematological Disease, Immunological Disease, Organismal Injury and Abnormalities	T-cell leukemia	3.66e-08				B3GAT1,CCR4,CCR7,CD19,CD2,CD247,CD27,CD5,CD52,CD7,CIITA,CXCL13,FLT3,GZMB,GZMM,IKZF1,IRF4,MS4A1,PDCD1,PRKCB,PTPRC,SELL,TARP,TCL1A	24
Cell Death and Survival	Cell death of B lymphocytes	3.66e-08		-1.993		CD27,CD40LG,CD5,CR2,CSF2,FASLG,IFNG,MS4A1,PRKCB,TNFRSF17	10
Cancer, Hematological Disease, Immunological Disease, Organismal Injury and Abnormalities	Chronic leukemia	3.94e-08				ALDH1A1,CCR5,CD180,CD19,CD22,CD247,CD38,CD5,CD52,CD74,CD79B,COL2A1,CSF2,CSF2RB,CXCL11,CXCL9,FAM3B,FASLG,FLT3,GABRP,GPR15,GPR174,HLA-DQA1,IFNG,IKZF3,IL21R,IL2RB,IL2RG,IRF4,IRF8,JPH2,MS4A1,PDCD1,PIM2,PRKCB,TARP,TBX21,TIGIT,TLR7,TLR9,ZAP70	41
Hematological Disease	Blood protein disorder	3.99e-08				ABCB1,C4A/C4B,CCL5,CD180,CD19,CD247,CD27,CD38,CD40LG,CD48,CD5,CD52,CD79A,CD79B,CIITA,CSF2,CSF2RB,FAM46C,FCER2,HAS1,HLA-DQA1,ICOS,IFNG,IKZF1,IRF4,KLRC4-KLRK1/KLRK1,MS4A1,PDCD1,PRF1,PRKCB,PTPRC,SLAMF7,TARP,TF,TNFRSF13B,TNFRSF17,ZAP70	37
Inflammatory Response	Inflammation of body cavity	4.05e-08				C4A/C4B,CCL5,CCR5,CCR7,CD180,CD40LG,CD48,CHRNA1,CHRNG,CIITA,CKM,CSF2RB,CXCL10,CXCL17,CXCR3,FLT3,FUT7,GABRP,HLA-DQA1,IFNG,IL12B,IL2RB,IL2RG,LCN2,LTA,LTF,MMP8,MS4A1,MUC5B,P2RY12,PDCD1,PLA2G2A,PTPRC,SELE,SELP,TARP,TF,TLR7,TLR9	39
Cancer, Organismal Injury and Abnormalities	Primary tumor	4.44e-08				BLK,CCL19,CD19,CD22,CD3E,CD5,CD79A,CD79B,CEACAM6,CIITA,CP,CR2,CSF2RB,DES,DMBT1,FAM30A,FCER2,FDCSP,FLT3,GLDC,IRF4,ITK,LCN2,LTF,MS4A1,MUC16,PLA2G2A,PLAC8,PROM1,SLC34A2,TF,TFF3,TLR7,WFDC2	34
Cancer, Hematological Disease, Immunological Disease, Organismal Injury and Abnormalities	Diffuse large B-cell lymphoma	4.49e-08				CD19,CD22,CD247,CD3D,CD3E,CD3G,CD5,CD79A,CD79B,CIITA,CR2,DOCK2,DUSP27,FCER2,HLA-DQA1,HLA-DQA2,IL9R,IRF4,IRF8,MS4A1,PIM2,PTPRC,SIGLEC10,SOX11,TCL1A,TCN1	26
Endocrine System Disorders, Gastrointestinal Disease, Immunological Disease, Metabolic Disease, Organismal Injury and Abnormalities	Insulin-dependent diabetes mellitus	5.08e-08				CACNG1,CCR2,CCR5,CD226,CD40LG,CFB,HLA-DMA,HLA-DOA,HLA-DPA1,HLA-DQA1,HLA-DQA2,HLA-DRA,ICOS,IL2RB,LTA,MS4A1,MUC21,PDCD1,PRKCB,PTPN22,PTPRC,PTPRN,SIRPG,UBASH3A	24
Cancer, Organismal Injury and Abnormalities	Primary solid tumor	5.51e-08				BLK,CCL19,CD19,CD22,CD3E,CD79A,CD79B,CEACAM6,CIITA,CP,CR2,CSF2RB,DES,DMBT1,FAM30A,FCER2,FDCSP,FLT3,GLDC,IRF4,ITK,LCN2,LTF,MS4A1,MUC16,PLA2G2A,PLAC8,PROM1,SLC34A2,TF,TFF3,TLR7,WFDC2	33
Cancer, Organismal Injury and Abnormalities	Primary neoplasm	5.58e-08				BLK,CCL19,CD19,CD22,CD3E,CD5,CD79A,CD79B,CEACAM6,CEACAM7,CIITA,CP,CR2,CSF2RB,DES,DMBT1,FAM30A,FCER2,FDCSP,FLT3,GLDC,IL5RA,IRF4,ITK,LCN2,LTF,MS4A1,MUC16,PLA2G2A,PLAC8,PROM1,SCG5,SLC34A2,TF,TFF3,TLR7,WFDC2	37
Inflammatory Response	Inflammation of absolute anatomical region	5.7e-08				C4A/C4B,CCL5,CCR5,CCR7,CD180,CD40LG,CD48,CHRNA1,CHRNG,CIITA,CKM,CNR2,CSF2RB,CXCL10,CXCL17,CXCR3,FLT3,FUT7,GABRP,HLA-DQA1,IFNG,IL12B,IL2RB,IL2RG,LCN2,LTA,LTF,MMP8,MS4A1,MUC5B,P2RY12,PDCD1,PLA2G2A,PTPRC,SELE,SELP,TARP,TF,TLR7,TLR9	40
Cell-To-Cell Signaling and Interaction, Hematological System Development and Function, Immune Cell Trafficking	Adhesion of immune cells	7.13e-08	Increased	2.175	bias	CCL19,CCL5,CD177,CD2,CD40LG,CD48,CD6,CSF2,CXCL10,CXCR3,ICOS,IFNG,ITGAL,LTF,RASGRP1,SELE,SELL,SELP,TLR7,ZAP70	20
Cancer, Hematological Disease, Immunological Disease, Organismal Injury and Abnormalities	Extranodal natural killer/T cell lymphoma	7.77e-08				CCL19,CD2,CD3E,CD5,CD52,CD7,CXCL10,CXCL9,GZMB,HLA-DOA,HLA-DRA,IRF4,MS4A1,PRF1,PTPRC,SPN,TLR7	17
Cancer, Dermatological Diseases and Conditions, Hematological Disease, Immunological Disease, Inflammatory Disease, Inflammatory Response, Organismal Injury and Abnormalities	Mycosis fungoides	8.75e-08				CCR4,CCR7,CD2,CD5,CD7,CXCL13,IL2RB,IL2RG,PTPRC,SELL,TLR7,TLR9	12
Cancer, Hematological Disease, Immunological Disease, Organismal Injury and Abnormalities	T-cell prolymphocytic leukemia	9.21e-08				CD2,CD5,CD52,CD7,CIITA,CXCL13,TARP,TCL1A	8
Cancer, Organismal Injury and Abnormalities	Recurrent cancer	9.67e-08				ABCB1,CD19,CD22,CD247,CD38,CD3D,CD3E,CD3G,CD52,CSF2RB,DMBT1,FLT3,IDO1,IKZF1,IL2RB,IL2RG,ITK,MS4A1,PDCD1,PIK3CG,SLAMF7,TLR7	22
Dermatological Diseases and Conditions, Organismal Injury and Abnormalities	Alopecia areata	1.09e-07				CXCL10,CXCL11,CXCL9,IL2RB,IL2RG,TLR7,TLR9	7
Cell Death and Survival	Killing of cells	1.38e-07	Increased	2.24		CD22,CD247,CIITA,CSF2,CXCL10,DEFB4A/DEFB4B,FASLG,FCER2,IFNG,KLRC4-KLRK1/KLRK1,LTA,LTF,LYZ,PRF1,TIGIT	15
Dermatological Diseases and Conditions, Infectious Diseases, Organismal Injury and Abnormalities	Leprosy	1.56e-07				CD19,CD22,CD79A,CHIT1,CXCR3,GZMM,IL12RB1,IL2RB,IL2RG,LTA,SLAMF1,TNFRSF17,UBD	13
Infectious Diseases	Tuberculosis	1.56e-07				CCR5,CCR7,CD27,CEACAM6,CSF2,CXCL9,CXCR3,GABRP,IFNG,IL12B,LCN2,LTF,TCN1	13
Cellular Movement	Chemotaxis of myeloid cells	1.72e-07	Increased	2.869	bias	CCL19,CCL5,CCR2,CCR7,CSF2,CXCL10,CXCL17,CXCL9,CXCR3,DEFB4A/DEFB4B,FASLG,ITGAL,JAML,PIGR,PIK3CG,PRKCB,S100A7A,SELE	18
Cell-To-Cell Signaling and Interaction, Hematological System Development and Function, Immune Cell Trafficking	Adhesion of mononuclear leukocytes	1.77e-07	Increased	3.497	bias	CCL19,CD2,CD40LG,CD48,CXCR3,ICOS,IFNG,ITGAL,RASGRP1,SELE,SELL,SELP,ZAP70	13
Cancer, Developmental Disorder, Gastrointestinal Disease, Hematological Disease, Immunological Disease, Organismal Injury and Abnormalities	Gastric mucosa-associated lymphoid tissue lymphoma	1.85e-07				CD19,CD5,CR2,FCER2,MS4A1,SPN	6
Dermatological Diseases and Conditions, Organismal Injury and Abnormalities	Psoriasis	2.28e-07				ADAMDEC1,APOBEC3A,C4A/C4B,CCR2,CD2,CD7,CHIT1,CSF2,CXCL10,CXCL11,CXCL9,DEFB4A/DEFB4B,GBP1,GZMB,IDO1,IFNG,IL12B,ITGAL,LCN2,LTA,LTF,MT1L,MUC5B,MUC7,PRF1,PRKCB,PTPRC,RARRES1,S100A7A,SELE,SERPINB4,SLAMF7,SLC6A14,SPRR2A,SPRR2B,SPRR2E,TCN1,TF,TGM3,TLR9,TNFRSF17	41
Cellular Movement, Hematological System Development and Function, Immune Cell Trafficking, Inflammatory Response	Cell movement of monocyte-derived dendritic cells	2.29e-07		1.315	bias	CCL19,CCL5,CCR7,CD38,CXCL10,CXCL11,CXCR3,IFNG	8
Cancer, Hematological Disease, Immunological Disease, Organismal Injury and Abnormalities	Sinonasal natural killer/T-cell lymphoma	2.29e-07				CCL19,CD2,CD3E,CD5,CD7,CXCL10,CXCL9,GZMB,HLA-DOA,HLA-DRA,IRF4,MS4A1,PRF1,PTPRC,SPN,TLR7	16
Cellular Movement, Hematological System Development and Function	Cell movement of hematopoietic progenitor cells	2.46e-07		1.673	bias	CCL19,CCL5,CCR2,CXCL10,CXCL11,CXCL9,CXCR3,IFNG,ZAP70	9
Immunological Disease	Hypersensitive reaction	2.58e-07				CCL5,CCR2,CCR4,CD2,CD74,CHIT1,CSF2,CSF2RB,CXCL9,DEFB4A/DEFB4B,FASLG,FCER2,FUT7,GZMB,HLA-DQA1,HLA-DRA,HLA-DRB1,HLA-DRB5,IFNG,PRF1,PRKCB,PROM1,SELP,SERPINB4,TGM3,TLR9	26
Cell Death and Survival	Cell viability of blood cells	2.71e-07		0.485	bias	CCR7,CD38,CD40LG,CD48,CD8A,CSF2,FCRL3,FLT3,ICOS,IFNG,IL2RB,SIGLEC8,TLR9,TNFRSF17	14
Cancer, Hematological Disease, Immunological Disease, Organismal Injury and Abnormalities	Lymph node cancer	3.02e-07				CCL19,CCR7,CD19,CD5,CD79A,CD79B,CR2,FCER2,FLT3,HLA-DPB1,MS4A1,PDCD1,POU2AF1,SPN	14
Cancer, Hematological Disease, Immunological Disease, Organismal Injury and Abnormalities	Grade 3 follicular non-Hodgkin disease	3.07e-07				CD19,CD247,CD3D,CD3E,CD3G,IL2RB,IL2RG,IRF4,MS4A1	9
Hereditary Disorder, Immunological Disease, Organismal Injury and Abnormalities	Familial common variable immunodeficiency	3.18e-07				CD19,CR2,ICOS,IKZF1,MS4A1,TNFRSF13B	6
Cancer, Hematological Disease, Immunological Disease, Organismal Injury and Abnormalities	Refractory Philadelphia-negative B-cell acute lymphoblastic leukemia	3.18e-07				CD19,CD22,CD247,CD3D,CD3E,CD3G	6
Cancer, Hematological Disease, Immunological Disease, Organismal Injury and Abnormalities	Relapsed Philadelphia-negative B-cell acute lymphoblastic leukemia	3.18e-07				CD19,CD22,CD247,CD3D,CD3E,CD3G	6
Organismal Injury and Abnormalities, Respiratory Disease	Severe pulmonary disease	3.82e-07				CCR7,CD247,CD3E,CKM,CSF2RB,HLA-DQA1,IL10RA,IRF8,ITK,LCN2,LTF,MS4A1,NCF1,ST6GAL1,TCN1	15
Cell Death and Survival	Cell viability of leukocytes	4.17e-07		0.485	bias	CCR7,CD38,CD40LG,CD48,CD8A,CSF2,FCRL3,ICOS,IFNG,IL2RB,SIGLEC8,TLR9,TNFRSF17	13
Cancer, Hematological Disease, Immunological Disease, Organismal Injury and Abnormalities	Diffuse lymphoma	4.24e-07				ARPP21,C7,CAV3,CD19,CD2,CD22,CD247,CD27,CD3D,CD3E,CD3G,CD5,CD52,CD7,CD79A,CD79B,CIITA,CLCA4,COL11A1,COL6A5,CR2,CRNN,DOCK2,DUSP27,FCER2,FLT3,HLA-DQA1,HLA-DQA2,IFNG,IKZF1,IL2RB,IL2RG,IL9R,IRF4,IRF8,KLRC3,MS4A1,MUC4,ODAM,PIM2,PTPRC,SIGLEC10,SOX11,SPN,TCL1A,TCN1,TMPRSS11B	47
Immunological Disease	Common variable immunodeficiency	4.91e-07				C4A/C4B,CD19,CR2,ICOS,IKZF1,MS4A1,TNFRSF13B	7
Hematological Disease, Immunological Disease	Post-transplant lymphoproliferative disorder	4.92e-07				B3GAT1,CD19,CD5,CD52,CD7,CD79A,GZMB,IRF4,MS4A1,PTPRC	10
Cancer, Developmental Disorder, Hematological Disease, Immunological Disease, Organismal Injury and Abnormalities	Non-gastric mucosa-associated lymphoid tissue lymphoma	5.2e-07				CD19,CD5,CR2,FCER2,MS4A1,SPN	6
Cancer, Organismal Injury and Abnormalities	Recurrent malignant solid tumor	5.58e-07				CD19,CD22,CD247,CD3D,CD3E,CD3G,CSF2RB,DMBT1,FLT3,IDO1,IKZF1,IL2RB,IL2RG,ITK,MS4A1,PDCD1,PIK3CG,TLR7	18
Immunological Disease	Allergy	5.59e-07				CCL5,CCR2,CCR4,CD2,CD74,CSF2,CSF2RB,CXCL9,DEFB4A/DEFB4B,FASLG,FCER2,FUT7,GZMB,HLA-DPB1,HLA-DQA1,HLA-DRA,HLA-DRB1,HLA-DRB5,IFNG,PDCD1,PRF1,PRKCB,PROM1,SELP,TBX21,TGM3,TLR9	27
Cell-To-Cell Signaling and Interaction, Hematological System Development and Function, Immune Cell Trafficking, Inflammatory Response	Activation of natural killer cells	5.75e-07	Increased	2.158	bias	CD2,CD226,CSF2,FASLG,IFNG,IL12B,KLRC2,KLRC4-KLRK1/KLRK1,PRF1	9
Cardiovascular System Development and Function, Cell-To-Cell Signaling and Interaction	Binding of endothelial cells	5.75e-07		1.959	bias	CCL5,CCR2,CD226,CD40LG,CDH2,CXCL11,CXCR3,ICOS,IFNG,ITGAL,JAML,LGALS2,MUC4,PIGR,SELE,SELL,SELP	17
Cell Death and Survival	Necrosis	5.78e-07		0.963		ABCB1,ALDH1A1,ALOX15,ANKRD1,BCL2L14,BPIFA1,CCL19,CCL5,CCR5,CCR7,CD19,CD22,CD226,CD247,CD27,CD38,CD40LG,CD48,CD5,CD7,CD74,CD79B,CD8A,CDH2,CEACAM1,CEACAM6,CGB3 (includes others),CHGB,CIITA,COL2A1,CR2,CSF2,CSF2RB,CXCL9,CXCR3,ELF5,FASLG,FCER2,FCRL3,FDCSP,FGF5,FLT3,GABRP,GSTA1,GZMB,GZMH,GZMK,GZMM,HAS1,ICOS,IDO1,IFNG,IKZF1,IL11,IL2RB,IRF4,IRF8,ITGAL,KIR3DL2,KISS1,KLRC4-KLRK1/KLRK1,LAG3,LCN2,LGALS2,LTA,…	97
Cancer, Hematological Disease, Immunological Disease, Organismal Injury and Abnormalities	Nodal lymphoma	5.82e-07				CD19,CD5,CD79A,CD79B,CR2,FCER2,HLA-DPB1,MS4A1,POU2AF1,SPN	10
Cancer, Organismal Injury and Abnormalities	Grade 3-4 tumor	5.88e-07				CD19,CD247,CD3D,CD3E,CD3G,IL2RB,IL2RG,IRF4,MS4A1,MUC16,PDCD1,TLR7,WFDC2	13
Cancer, Hematological Disease, Organismal Injury and Abnormalities	Relapsed hematologic cancer	6.12e-07				ABCB1,CD19,CD22,CD247,CD38,CD3D,CD3E,CD3G,CD52,FLT3,IKZF1,IL2RB,IL2RG,MS4A1,PDCD1,SLAMF7	16
Cellular Movement, Hematological System Development and Function, Immune Cell Trafficking, Inflammatory Response	Cell movement of neutrophils	6.29e-07	Increased	2.229	bias	ACKR1,CCL19,CCL5,CCR7,CSF2,DEFB4A/DEFB4B,FASLG,JAML,PIGR,PIK3CG,PRKCB,SELE,SELL,SELP	14
Cancer, Organismal Injury and Abnormalities	Cancer of cells	6.69e-07				ABCB1,ACTC1,ACTN2,ADAM28,AK5,ALDH1A1,APOL4,ARPP21,ASB5,ATP13A4,B3GAT1,BIN2,BLK,BTLA,C11orf21,C5orf46,C7,CACNA1S,CAPN14,CAV3,CCL19,CCR4,CCR5,CCR7,CD180,CD19,CD1E,CD2,CD22,CD247,CD27,CD38,CD3D,CD3E,CD3G,CD40LG,CD48,CD5,CD52,CD7,CD74,CD79A,CD79B,CDH2,CFB,CHIT1,CHL1,CHRNA1,CHRNG,CIITA,CLCA4,COL10A1,COL11A1,COL2A1,COL6A5,CR2,CRISP3,CRNN,CSF2RB,CXCL10,CXCL11,CXCL13,CXCL9,CXCR3,CXCR5,CYTIP,DES,DOCK2,DOC…	185
Cell Morphology	Shape change of blood cells	7.01e-07		1.067	bias	CCL19,CCL5,CCR2,CSF2,GZMB,ICOS,KCNA3,P2RY12,SELL	9
Cancer, Hematological Disease, Immunological Disease, Organismal Injury and Abnormalities	Multiple myeloma	7.15e-07				ABCB1,CCL5,CD180,CD19,CD27,CD38,CD48,CIITA,CSF2,CSF2RB,FAM46C,HAS1,HLA-DQA1,IFNG,IKZF1,IRF4,KLRC4-KLRK1/KLRK1,MS4A1,PDCD1,PTPRC,SLAMF7,TARP,TNFRSF13B,TNFRSF17	24
Cell-To-Cell Signaling and Interaction, Inflammatory Response	Immune response of leukocytes	7.34e-07	Increased	2.574	bias	ALOX15,CD226,CD40LG,CD48,CSF2,CXCL10,GPR18,HSH2D,IFNG,IL12RB1,KLRC4-KLRK1/KLRK1,SH2D1A,SLA2	13
Infectious Diseases, Inflammatory Disease, Organismal Injury and Abnormalities, Respiratory Disease	Severe acute respiratory syndrome	7.68e-07				CCR7,CD247,CD3E,CKM,CSF2RB,HLA-DQA1,IL10RA,IRF8,ITK,LCN2,LTF,NCF1,ST6GAL1,TCN1	14
Infectious Diseases, Respiratory Disease	Infection of respiratory tract	7.87e-07				CCR7,CD247,CD3E,CKM,CSF2RB,GABRP,HLA-DQA1,ICOS,IL10RA,IL12B,IRF8,ITK,LCN2,LTF,NCF1,ST6GAL1,TCN1	17
Cancer, Hematological Disease, Organismal Injury and Abnormalities	Recurrent hematologic cancer	7.88e-07				ABCB1,CD19,CD22,CD247,CD38,CD3D,CD3E,CD3G,CD52,FLT3,IKZF1,IL2RB,IL2RG,MS4A1,PDCD1,SLAMF7	16
Metabolic Disease	Glucose metabolism disorder	8.3e-07				ALDH1A1,AQP5,ATP10B,BLK,C4A/C4B,CACNA1S,CACNG1,CCL5,CCR2,CCR5,CD226,CD38,CD40LG,CD52,CFB,CLIC5,CNR2,COL10A1,COL11A1,COL2A1,FASLG,FOXA2,GABRP,GSTA1,HLA-DMA,HLA-DOA,HLA-DPA1,HLA-DQA1,HLA-DQA2,HLA-DRA,ICOS,IFNG,IL2RB,LTA,MS4A1,MUC21,NCF1,P2RY12,PDCD1,PRKCB,PTPN22,PTPRC,PTPRN,SELE,SELP,SIRPG,TF,TLR7,TLR9,TSPAN8,UBASH3A	51
Cell-To-Cell Signaling and Interaction, Hematological System Development and Function	Response of lymphocytes	8.34e-07		1.107	bias	CD226,CD48,CSF2,HLA-DRB1,IL10RA,IL12RB1,KLRC4-KLRK1/KLRK1,SH2D1A	8
Gastrointestinal Disease, Inflammatory Disease	Inflammatory Bowel Disease	9.84e-07				ABCB1,CACNG1,CD180,CIITA,CKM,CSF2RB,CXCL10,DMBT1,FAM92B,FUT7,GABRP,HLA-DQA1,HLA-DQA2,IDO1,IL10RA,IL12B,LCN2,LTF,PDCD1,PTPRC,SELE,SELP,SNX20,TACR1,TARP,TF,VNN2	27
Cancer, Hematological Disease, Immunological Disease, Organismal Injury and Abnormalities	Plasma cell dyscrasia	1.02e-06				ABCB1,CCL5,CD180,CD19,CD247,CD27,CD38,CD40LG,CD48,CD5,CD52,CIITA,CSF2,CSF2RB,FAM46C,FCER2,HAS1,HLA-DQA1,IFNG,IKZF1,IRF4,KLRC4-KLRK1/KLRK1,MS4A1,PDCD1,PRF1,PRKCB,PTPRC,SLAMF7,TARP,TNFRSF13B,TNFRSF17,ZAP70	32
Cancer, Hematological Disease, Immunological Disease, Organismal Injury and Abnormalities	Relapsed large-cell diffuse lymphoma	1.05e-06				CD19,CD247,CD3D,CD3E,CD3G,IL2RB,IL2RG,MS4A1	8
Cellular Development, Cellular Growth and Proliferation, Connective Tissue Development and Function, Hematological System Development and Function, Lymphoid Tissue Structure and Development, Tissue Development	Proliferation of PBMCs	1.11e-06		0.308		CD40LG,CD48,CD6,CEACAM1,CHRNA1,IL10RA,IL2RB,PDCD1,PTPRN,TLR9	10
Cell-To-Cell Signaling and Interaction	Response of mononuclear leukocytes	1.11e-06		1.186	bias	CD226,CD48,CSF2,HLA-DRB1,IFNG,IL10RA,IL12RB1,KLRC4-KLRK1/KLRK1,SH2D1A,SLA2	10
Cell Death and Survival	Cell death of T lymphocytes	1.13e-06		0.622		CCL19,CCL5,CCR5,CD247,CIITA,FASLG,ICOS,LGALS2,MAP4K1,PDCD1,PIP,SH2D1A,TLR7	13
Cell Signaling, Post-Translational Modification	Tyrosine phosphorylation of protein	1.13e-06		-0.61	bias	CCL5,CD19,CD2,CD8A,CD8B,CSF2,FCRL5,PTPN22,PTPRC,SELL,SH2D1A,SPN,ZAP70	13
Antimicrobial Response, Inflammatory Response	Antimicrobial response	1.17e-06	Increased	2.197	bias	APOBEC3A,BPIFA1,CCL19,CCL5,CD40LG,CHIT1,CXCL13,DEFB4A/DEFB4B,DUOX2,IFNG,IL12B,IL12RB1,JCHAIN,LTF,LYZ,PLA2G2A,SPN,TLR7,TLR9	19
Cardiovascular Disease, Inflammatory Disease, Organismal Injury and Abnormalities	Vasculitis	1.23e-06				ADA2,CCR5,CD52,LTA,MS4A1,P2RY12,SELE,TLR7,TLR9	9
Cell-mediated Immune Response, Cellular Movement, Hematological System Development and Function, Immune Cell Trafficking	Cell movement of memory T lymphocytes	1.24e-06	Increased	2.332	bias	CCL19,CXCL11,DEFB4A/DEFB4B,ICOS,PIK3CG,ZAP70	6
Organismal Injury and Abnormalities, Respiratory Disease	Chronic obstructive pulmonary disease	1.24e-06				CCL5,CHRNA1,CHRNG,CXCL11,GABRP,GZMB,HLA-DQA1,IFNG,LCN2,LTF,LYZ,MMP8,PRF1,SELE,TARP,TBX21,TF	17
Cell Death and Survival	Killing of leukemia cell lines	1.24e-06		1.758	bias	CD22,CD247,CSF2,IFNG,KLRC4-KLRK1/KLRK1,LTA,PRF1	7
Dermatological Diseases and Conditions, Infectious Diseases, Organismal Injury and Abnormalities	Tuberculoid leprosy	1.24e-06				CD79A,CXCR3,GZMM,IL12RB1,LTA,SLAMF1,UBD	7
Cancer, Hematological Disease, Immunological Disease, Organismal Injury and Abnormalities	Chronic lymphocytic leukemia	1.26e-06				ALDH1A1,CD180,CD19,CD22,CD38,CD5,CD52,CD74,CD79B,COL2A1,CXCL11,CXCL9,FAM3B,FASLG,GPR15,GPR174,HLA-DQA1,IFNG,IKZF3,IL21R,IRF4,IRF8,JPH2,MS4A1,PDCD1,PIM2,PRKCB,TARP,TBX21,TIGIT,TLR7,TLR9,ZAP70	33
Cancer, Hematological Disease, Immunological Disease, Organismal Injury and Abnormalities	Relapsed B-cell lymphoma	1.29e-06				CD19,CD22,CD247,CD3D,CD3E,CD3G,IKZF1,IL2RB,IL2RG,MS4A1,PDCD1	11
Cell Morphology	Polarization of blood cells	1.32e-06		1.38	bias	CCL19,CSF2,CXCL10,CXCL9,ICOS,IFNG,SELE,SPN	8
Cancer, Immunological Disease, Organismal Injury and Abnormalities	Neoplasia of lymphoid organ	1.39e-06				CCL19,CCR7,CD19,CD22,CD5,CD52,CD79A,CD79B,CR2,FCER2,FLT3,HLA-DPB1,MS4A1,PDCD1,POU2AF1,SPN	16
Cancer, Organismal Injury and Abnormalities	Refractory malignant tumor	1.41e-06				CD19,CD22,CD247,CD38,CD3D,CD3E,CD3G,CD52,FLT3,GABRP,IKZF1,IL2RB,IL2RG,IRF4,ITK,MS4A1,PDCD1,SLAMF7	18
Cancer, Hematological Disease, Immunological Disease, Organismal Injury and Abnormalities	Philadelphia chromosome-negative acute lymphoblastic leukemia	1.47e-06				CACNA1S,CD19,CD22,CD247,CD3D,CD3E,CD3G,IKZF1,MS4A1	9
Cellular Movement	Cell movement of leukemia cell lines	1.5e-06	Increased	3.059	bias	CCL19,CCL5,CCR2,CCR4,CCR5,CSF2,CXCL13,DOCK2,FASLG,FUT7,KLRC4-KLRK1/KLRK1,PRKCB,RASGRP1,SELE,SELL,SELP	16
Cancer, Hematological Disease, Immunological Disease, Organismal Injury and Abnormalities	Relapsed follicular non-Hodgkin disease	1.63e-06				CD19,CD247,CD3D,CD3E,CD3G,IL2RB,IL2RG,MS4A1	8
Endocrine System Disorders, Gastrointestinal Disease, Metabolic Disease, Organismal Injury and Abnormalities	Diabetes mellitus	1.75e-06				ALDH1A1,AQP5,ATP10B,BLK,C4A/C4B,CACNA1S,CACNG1,CCR2,CCR5,CD226,CD38,CD40LG,CD52,CFB,CLIC5,CNR2,COL10A1,COL11A1,COL2A1,FASLG,FOXA2,GABRP,GSTA1,HLA-DMA,HLA-DOA,HLA-DPA1,HLA-DQA1,HLA-DQA2,HLA-DRA,ICOS,IFNG,IL2RB,LTA,MS4A1,MUC21,NCF1,P2RY12,PDCD1,PRKCB,PTPN22,PTPRC,PTPRN,SELE,SELP,SIRPG,TF,TSPAN8,UBASH3A	48
Inflammatory Disease, Respiratory Disease	Asthma	1.77e-06				ALOX15,C4A/C4B,CCL5,CD8A,CIITA,CKM,CXCL10,HLA-DQA1,IFNG,IKZF3,IL12B,KCNA3,LCN2,PTPRC,SELE,SELL,TARP,TBX21,TLR10,TLR9	20
Cancer, Hematological Disease, Immunological Disease, Organismal Injury and Abnormalities	Adult leukemia	1.78e-06				ABCB1,CCR4,CCR7,CD2,CD247,CD27,CD5,CD7,IKZF1,IL2RB,IL2RG,IRF4,MS4A1,PDCD1,PRKCB,PTPRC,TARP	17
Cell Death and Survival	Cell death of hematopoietic cell lines	1.88e-06		0.18		ABCB1,CCL5,CCR5,CD19,CD247,CD40LG,CSF2,FASLG,IRF4,KLRC4-KLRK1/KLRK1,MS4A1,PTPRC,SPN	13
Antimicrobial Response, Inflammatory Response	Antibacterial response	2.14e-06				BPIFA1,CD40LG,CHIT1,CXCL13,DEFB4A/DEFB4B,JCHAIN,LTF,LYZ,PLA2G2A,SPN,TLR9	11
Dermatological Diseases and Conditions, Immunological Disease, Inflammatory Disease, Inflammatory Response, Organismal Injury and Abnormalities	Atopic dermatitis	2.45e-06				CCL5,CCR2,CCR4,CD2,CD74,CSF2RB,CXCL9,DEFB4A/DEFB4B,FASLG,FCER2,FUT7,GZMB,HLA-DQA1,HLA-DRA,HLA-DRB1,HLA-DRB5,PRF1,PRKCB,PROM1,SELP,TGM3,TLR9	22
Free Radical Scavenging	Production of reactive oxygen species	2.57e-06	Increased	2.324	bias	CCL5,CD52,CSF2,GZMA,GZMB,GZMK,GZMM,IFNG,LTF,MS4A1,NCF1,NCF1C,PIK3CG,PRF1,PRKCB,SELE,SELP,ZAP70	18
Cancer, Neurological Disease, Organismal Injury and Abnormalities	Central nervous system cancer	2.6e-06				AK5,ALDH1A1,BLK,CCL19,CD180,CD3E,CD48,CD79A,CD79B,CIITA,CKM,CLCA4,CSF2,CSF2RB,CXCL9,CXCR6,DES,DMBT1,FAM30A,FDCSP,FGF5,FLT3,FOXA1,GBP1,GLDC,HLA-DQA1,IFNG,LTA,MAL,MS4A1,MUC16,PDCD1,PIK3CG,PLAC8,PRKCB,PROM1,SOX11,TARP,TCN1,TF,TSPAN8	41
Hematological Disease	Hemorrhagic disease	2.66e-06				C4A/C4B,CD52,CD8A,CXCL10,CXCL13,EOMES,FASLG,FLT3,IFNG,LAX1,LTF,MS4A1,P2RX1,P2RY12,PTPRC,SLAMF7,TLR7,TLR9,TNNC2	19
Inflammatory Response	Immune response of cells	2.92e-06	Increased	2.961	bias	ABCB1,ALOX15,CD226,CD38,CD40LG,CD48,CEACAM6,CSF2,CXCL10,DMBT1,DOCK2,GPR18,GZMB,HSH2D,IFNG,IL12RB1,KLRC4-KLRK1/KLRK1,MS4A1,PRKCB,SH2D1A,SLA2,TLR9,TRIM63	23
Cell-To-Cell Signaling and Interaction, Hematological System Development and Function, Immune Cell Trafficking, Inflammatory Response	Activation of dendritic cells	3.01e-06		1.622	bias	CD40LG,CD48,CSF2,FASLG,IFNG,LTA,TLR7,TLR9	8
Developmental Disorder, Hereditary Disorder, Immunological Disease, Metabolic Disease, Organismal Injury and Abnormalities	Severe combined immunodeficiency	3.01e-06				C4A/C4B,CD247,CD3D,CD3E,CIITA,IL2RG,PTPRC,ZAP70	8
Cell-To-Cell Signaling and Interaction, Hematological System Development and Function	Aggregation of blood cells	3.06e-06	Increased	2.441		CCR4,CXCL10,CXCL9,CXCR3,DMBT1,ITGAL,P2RY12,PIK3CG,RASGRP1,SELL,SELP,TLR7	12
Hematological Disease, Immunological Disease, Inflammatory Disease	Eosinophilic inflammation	3.48e-06				ADAMDEC1,ALOX15,APOBEC3A,ATP13A5,CRISP3,FCER2,IFNG,IL5RA,JCHAIN,UBD	10
Cellular Movement, Hematological System Development and Function, Hematopoiesis	Chemotaxis of hematopoietic progenitor cells	3.87e-06				CCL19,CCR2,CXCL10,CXCL9,CXCR3	5
Cellular Movement, Hematological System Development and Function, Immune Cell Trafficking, Inflammatory Response	Chemotaxis of neutrophils	3.88e-06		0.936	bias	CCL19,CCL5,CCR7,CSF2,DEFB4A/DEFB4B,FASLG,JAML,PIGR,PIK3CG,PRKCB,SELE	11
Cell Death and Survival	Cell viability of mononuclear leukocytes	3.95e-06		0.113	bias	CD40LG,CD8A,CSF2,FCRL3,ICOS,IFNG,IL2RB,TLR9,TNFRSF17	9
Hematological System Development and Function, Tissue Morphology	Quantity of mononuclear leukocytes	3.97e-06		0.544	bias	CD19,CSF2,DOCK8,ICOS,IFNG,IL2RG,ITGAL,TNFRSF13B,TNFRSF17,ZAP70	10
Cancer, Hematological Disease, Immunological Disease, Organismal Injury and Abnormalities	Chronic B-cell leukemia	4.59e-06				CD180,CD38,CD52,FASLG,HLA-DQA1,IFNG,IKZF3,MS4A1,PDCD1,TARP,TBX21,ZAP70	12
Cancer, Hematological Disease, Immunological Disease, Organismal Injury and Abnormalities	Diffuse B-cell lymphoma	4.69e-06				ARPP21,C7,CAV3,CD19,CD22,CD247,CD27,CD3D,CD3E,CD3G,CD5,CD79A,CD79B,CIITA,CLCA4,COL11A1,COL6A5,CR2,CRNN,DOCK2,DUSP27,FCER2,HLA-DQA1,HLA-DQA2,IFNG,IL9R,IRF4,IRF8,KLRC3,MS4A1,MUC4,ODAM,PIM2,PTPRC,SIGLEC10,SOX11,SPN,TCL1A,TCN1,TMPRSS11B	40
Cell Death and Survival	Cytolysis of tumor cell lines	5.26e-06		1.356		ABCB1,CD226,CD48,CR2,KIR3DL2,KLRC4-KLRK1/KLRK1,MS4A1,PRF1	8
Gastrointestinal Disease, Organismal Injury and Abnormalities	Oral submucous fibrosis	5.26e-06				CXCL13,CXCL9,CYP4B1,HSPB3,MYL2,PLAC8,SLN,UBD	8
Cancer, Dermatological Diseases and Conditions, Hematological Disease, Immunological Disease, Organismal Injury and Abnormalities	SÃ©zary syndrome	5.42e-06				CCR4,CD2,CD5,CD52,CD7,CXCL13,IL2RB,IL2RG,KIR3DL2,PTPRC,TLR7	11
Respiratory Disease	Lower respiratory tract disorder	5.98e-06				C7,CCL5,CD180,CHRNA1,CHRNG,COL6A5,CXCL11,DOCK8,GABRP,GZMB,HLA-DQA1,IFNG,LCN2,LTF,LYZ,MMP8,MYPN,PKHD1L1,PRF1,SELE,TARP,TBX21,TF	23
Cancer, Hematological Disease, Organismal Injury and Abnormalities	Relapsed malignant lymphoid neoplasm	6.25e-06				CD19,CD22,CD247,CD3D,CD3E,CD3G,CD52,FLT3,IKZF1,IL2RB,IL2RG,MS4A1,PDCD1	13
Free Radical Scavenging	Synthesis of reactive oxygen species	6.63e-06	Increased	2.452	bias	CCL5,CD52,CR2,CSF2,DUOX2,GZMA,GZMB,GZMH,GZMK,GZMM,IFNG,LTF,MS4A1,NCF1,NCF1C,PIK3CG,PRF1,PRKCB,SELE,SELP,ZAP70	21
Cancer, Hematological Disease, Immunological Disease, Organismal Injury and Abnormalities	Recurrent non-Hodgkin disease	6.73e-06				CD19,CD22,CD247,CD3D,CD3E,CD3G,IKZF1,IL2RB,IL2RG,MS4A1,PDCD1	11
Cancer, Hematological Disease, Immunological Disease, Organismal Injury and Abnormalities	Grade 3B follicular non-Hodgkin disease	7.04e-06				CD19,CD247,CD3D,CD3E,CD3G,IRF4,MS4A1	7
Cell Death and Survival	Cell viability of lymphatic system cells	7.13e-06		0.478	bias	CD40LG,CD8A,CSF2,FCRL3,ICOS,IFNG,IL2RB,TLR9,TNFRSF17	9
Cell-To-Cell Signaling and Interaction, Cellular Growth and Proliferation	Stimulation of lymphatic system cells	7.45e-06		0	bias	CD2,CD40LG,CHRNA1,CSF2,ICOS,IFNG,KLRC4-KLRK1/KLRK1,PTPRC	8
Hematological System Development and Function, Tissue Morphology	Quantity of leukocytes	7.48e-06		0.466	bias	ABCB1,CD19,CSF2,DOCK8,ICOS,IFNG,IL2RG,ITGAL,TNFRSF13B,TNFRSF17,ZAP70	11
Cancer, Hematological Disease, Organismal Injury and Abnormalities	Refractory hematologic cancer	7.58e-06				CD19,CD22,CD247,CD38,CD3D,CD3E,CD3G,CD52,FLT3,GABRP,IKZF1,IRF4,MS4A1,PDCD1,SLAMF7	15
Cancer, Hematological Disease, Organismal Injury and Abnormalities	Small cell lymphocytic lymphoma/chronic lymphocytic leukemia	7.59e-06				ALDH1A1,ARPP21,C7,CAV3,CD180,CD19,CD22,CD38,CD3G,CD5,CD52,CD74,CD79B,CLCA4,COL11A1,COL2A1,COL6A5,CRNN,CXCL11,CXCL9,FAM3B,FASLG,FCER2,GPR15,GPR174,HLA-DQA1,IFNG,IKZF3,IL21R,IRF4,IRF8,JPH2,MS4A1,ODAM,PDCD1,PIM2,PRKCB,SPN,TARP,TBX21,TIGIT,TLR7,TLR9,TMPRSS11B,ZAP70	45
Dermatological Diseases and Conditions, Endocrine System Disorders, Hereditary Disorder, Immunological Disease, Organismal Injury and Abnormalities	Autoimmune polyendocrine syndrome type 1	8.3e-06				CCR7,CD5,PRF1,SELL	4
Cell Death and Survival	Apoptosis of T lymphocytes	8.3e-06		0.647		CCL19,CCL5,CD247,CIITA,FASLG,ICOS,LGALS2,MAP4K1,PDCD1,PIP,TLR7	11
Cancer, Organismal Injury and Abnormalities	Tumor in nervous system	8.37e-06				AK5,ALDH1A1,APOL4,BLK,CACNA1S,CCL19,CCR2,CCR5,CD180,CD3E,CD48,CD79A,CD79B,CHL1,CIITA,CKM,CLCA4,COL11A1,COL6A5,CSF2,CSF2RB,CXCL9,CXCR6,CYP4X1,DES,DMBT1,FAM30A,FASLG,FDCSP,FGF5,FLT3,FOXA1,GBP1,GLDC,HLA-DQA1,IFNG,IL12B,ITK,KIR2DL4,KRT24,LRRC17,LTA,LTF,MAL,MS4A1,MUC16,MUC4,MUC5B,MUC7,NLRC3,PDCD1,PIK3CG,PLAC8,PRKCB,PROM1,RASAL3,S100A7A,SELE,SIGLEC10,SOX11,TARP,TBC1D10C,TCN1,TF,THEMIS,TMEM156,TSPAN8	67
Lipid Metabolism, Small Molecule Biochemistry	Synthesis of eicosanoid	8.69e-06	Increased	2.27	bias	ALOX15,CCL5,CD40LG,CD74,CSF2,DEFB4A/DEFB4B,IFNG,IL18RAP,LTF,NCF1,PLA2G2A,PLA2G2D,PLA2G3,TACR1	14
Cell-To-Cell Signaling and Interaction, Cellular Assembly and Organization, Hematological System Development and Function, Immune Cell Trafficking	Cell-cell adhesion of leukocytes	9e-06				CCL5,CD177,ICOS,ITGAL,SELE,SELP	6
Cell-To-Cell Signaling and Interaction, Hematological System Development and Function	T cell response	9e-06		0.574	bias	CD226,CSF2,HLA-DRB1,IL10RA,IL12RB1,KLRC4-KLRK1/KLRK1	6
Cardiovascular Disease, Hereditary Disorder, Organismal Injury and Abnormalities, Skeletal and Muscular Disorders	Familial hypertrophic cardiomyopathy	9.41e-06				ACTC1,ACTN2,ANKRD1,CAV3,DES,JPH2,MYL2,MYPN,NCF1,TRIM63	10
Cancer, Cell Death and Survival, Organismal Injury and Abnormalities, Tumor Morphology	Cell viability of chronic lymphocytic leukemia cells	9.42e-06		1.949	bias	CD40LG,CD74,SELL,TNFRSF13B,TNFRSF17	5
Dermatological Diseases and Conditions, Organismal Injury and Abnormalities	Chronic large plaque psoriasis	9.42e-06				CXCL10,CXCL11,CXCL9,IFNG,IL12B	5
Dermatological Diseases and Conditions, Organismal Injury and Abnormalities	Chronic small plaque psoriasis	9.42e-06				CXCL10,CXCL11,CXCL9,IFNG,IL12B	5
Cell Death and Survival	Killing of lymphocytes	9.42e-06		0.314	bias	CIITA,CSF2,FASLG,IFNG,KLRC4-KLRK1/KLRK1	5
Cell Death and Survival, Hematological System Development and Function	Cell viability of lymphocytes	1.04e-05		0.478	bias	CD40LG,CD8A,FCRL3,ICOS,IFNG,IL2RB,TLR9,TNFRSF17	8
Cancer, Hematological Disease, Immunological Disease, Organismal Injury and Abnormalities	Refractory Philadelphia chromosome-negative acute lymphoblastic leukemia	1.07e-05				CD19,CD22,CD247,CD3D,CD3E,CD3G,MS4A1	7
Cancer, Hematological Disease, Immunological Disease, Organismal Injury and Abnormalities	Relapsed Philadelphia chromosome-negative acute lymphoblastic leukemia	1.07e-05				CD19,CD22,CD247,CD3D,CD3E,CD3G,MS4A1	7
Cell Morphology	Shape change of leukocytes	1.07e-05		1.491	bias	CCL19,CCL5,CCR2,CSF2,ICOS,KCNA3,SELL	7
Cancer, Hematological Disease, Immunological Disease, Organismal Injury and Abnormalities	Relapsed B-cell non-Hodgkin lymphoma	1.08e-05				CD19,CD247,CD3D,CD3E,CD3G,IL2RB,IL2RG,MS4A1,PDCD1	9
Cell-To-Cell Signaling and Interaction, Hematological System Development and Function, Hematopoiesis	Aggregation of hematopoietic progenitor cells	1.12e-05				CXCL10,CXCL9,CXCR3	3
Cell-mediated Immune Response, Cellular Movement, Hematological System Development and Function, Immune Cell Trafficking	Migration of cytotoxic type 1 T lymphocytes	1.12e-05				CXCL10,CXCL9,CXCR3	3
Cancer, Organismal Injury and Abnormalities	Relapsed malignant solid tumor	1.15e-05				CD19,CD22,CD247,CD3D,CD3E,CD3G,CSF2RB,FLT3,IDO1,IKZF1,IL2RB,IL2RG,ITK,MS4A1,PDCD1	15
Cell Morphology	Polarization of cells	1.18e-05		1.609	bias	CCL19,CCL5,CCR5,CSF2,CXCL10,CXCL9,ICOS,IFNG,SELE,SPN	10
Cell Death and Survival	Cell death of leukemia cell lines	1.22e-05	Increased	2.844		ABCB1,CCR5,CD226,CD247,CD7,CEACAM1,CHGB,CSF2,CSF2RB,FASLG,FCER2,FLT3,GZMB,GZMH,GZMK,GZMM,IKZF1,KLRC4-KLRK1/KLRK1,MAP4K1,PRF1,PRKCB,PTPRC,SPN,TCL1A,UBASH3A	25
Hematological System Development and Function, Lymphoid Tissue Structure and Development, Tissue Morphology	Quantity of lymphocytes	1.23e-05		0.45	bias	CD19,CSF2,DOCK8,ICOS,IL2RG,ITGAL,TNFRSF13B,TNFRSF17,ZAP70	9
Cancer, Hematological Disease, Immunological Disease, Organismal Injury and Abnormalities	Large granular lymphocytic leukemia	1.32e-05				B3GAT1,CD180,CD5,CD7,GZMB,GZMM,HLA-DQA1,PTPRC,SELL,TARP	10
Cell-To-Cell Signaling and Interaction, Cellular Growth and Proliferation	Stimulation of cells	1.37e-05		1.506	bias	CCL5,CD2,CD40LG,CHRNA1,CSF2,FASLG,ICOS,IFNG,IL2RB,KLRC4-KLRK1/KLRK1,PTPRC	11
Protein Trafficking	Interaction of protein	1.46e-05		0.714	bias	ACTN2,CCL5,CD247,CD38,CD74,CD79A,CD8A,CSF2,GBP5,IFNG,MUC4,SELP,TF,TGM3	14
Cell Death and Survival	Apoptosis of hematopoietic cell lines	1.51e-05		-0.269		ABCB1,CCL5,CCR5,CD19,CD40LG,CSF2,FASLG,IRF4,MS4A1,PTPRC,SPN	11
Cancer, Hematological Disease, Immunological Disease, Organismal Injury and Abnormalities	Grade 3 relapsed follicular B-cell lymphoma	1.52e-05				CD19,CD247,CD3D,CD3E,CD3G,MS4A1	6
Cancer, Hematological Disease, Immunological Disease, Organismal Injury and Abnormalities	T-cell/histiocyte rich diffuse large B-cell lymphoma	1.52e-05				CD19,CD247,CD3D,CD3E,CD3G,MS4A1	6
Cancer, Neurological Disease, Organismal Injury and Abnormalities	Central nervous system solid tumor	1.54e-05				AK5,ALDH1A1,APOL4,BLK,CACNA1S,CCL19,CCR2,CCR5,CD180,CD3E,CD48,CD79A,CD79B,CIITA,CKM,CLCA4,COL11A1,COL6A5,CSF2,CSF2RB,CXCL9,CXCR6,CYP4X1,DES,DMBT1,FAM30A,FASLG,FDCSP,FGF5,FLT3,FOXA1,GBP1,GLDC,HLA-DQA1,IFNG,IL12B,KIR2DL4,KRT24,LRRC17,LTA,LTF,MAL,MS4A1,MUC16,MUC4,MUC5B,MUC7,NLRC3,PDCD1,PIK3CG,PLAC8,PRKCB,PROM1,RASAL3,S100A7A,SELE,SIGLEC10,SOX11,TARP,TBC1D10C,TCN1,TF,THEMIS,TMEM156,TSPAN8	65
Gastrointestinal Disease, Hematological Disease, Immunological Disease, Inflammatory Disease, Organismal Injury and Abnormalities	Eosinophilia of esophagus	1.58e-05				ADAMDEC1,ALOX15,APOBEC3A,ATP13A5,CRISP3,FCER2,IFNG,JCHAIN,UBD	9
Cellular Development, Cellular Growth and Proliferation, Hematological System Development and Function, Lymphoid Tissue Structure and Development	Proliferation of Th1 cells	1.63e-05				CD40LG,CSF2,HLA-DRB1,IFNG	4
Inflammatory Disease, Neurological Disease, Skeletal and Muscular Disorders	Multiple Sclerosis	1.68e-05				ABCB1,AK5,C4A/C4B,CCR4,CD52,CNR2,CXCR3,GABRP,HLA-DMA,HLA-DMB,HLA-DQA1,HLA-DQA2,HLA-DRA,HLA-DRB1,IFNG,IL2RB,KCNA3,KLRC2,MS4A1,PTPRC	20
Cell-To-Cell Signaling and Interaction, Cellular Assembly and Organization	Cell-cell adhesion	1.79e-05		0.138		ALOX15,CCL5,CD177,CD6,CRNN,CXCR3,ICOS,ITGAL,JAML,LGALS2,MUC4,SELE,SELP	13
Cancer, Hematological Disease, Immunological Disease, Organismal Injury and Abnormalities	Adult lymphoma	1.8e-05				CCR4,CCR7,CD2,CD247,CD27,CD5,CD7,IL2RB,IL2RG,IRF4,PDCD1,PRKCB,PTPRC,TARP	14
Inflammatory Response	Antibody-dependent cell-mediated cytotoxicity	1.89e-05	Increased	2.639		CD226,CRTAM,GZMB,IFNG,KLRC4-KLRK1/KLRK1,RASGRP1,SLAMF6	7
Cancer, Hematological Disease, Immunological Disease, Organismal Injury and Abnormalities	T-cell large granular lymphocyte leukemia	1.89e-05				B3GAT1,CD5,CD7,GZMB,GZMM,PTPRC,SELL	7
Cell-To-Cell Signaling and Interaction, Cellular Growth and Proliferation, Hematological System Development and Function	Stimulation of leukocytes	2.21e-05		0.421	bias	CD2,CD40LG,CHRNA1,CSF2,ICOS,IFNG,KLRC4-KLRK1/KLRK1,PTPRC	8
Inflammatory Disease, Organismal Injury and Abnormalities	Sarcoidosis	2.4e-05				APOBEC3A,CCL5,CHRNA1,CHRNG,HLA-DRB1,IFNG,IL12B,KLRB1,MEI1,TLR7,TLR9	11
Cancer, Hematological Disease, Immunological Disease, Organismal Injury and Abnormalities	Relapsed lymphocytic leukemia	2.5e-05				CD19,CD22,CD247,CD3D,CD3E,CD3G,CD52,FLT3,IKZF1,MS4A1	10
Cancer, Neurological Disease, Organismal Injury and Abnormalities	Glioblastoma	2.69e-05				AK5,ALDH1A1,CD180,CD48,CIITA,CLCA4,CSF2,CSF2RB,CXCL9,CXCR6,DMBT1,FGF5,FLT3,FOXA1,GBP1,GLDC,HLA-DQA1,IFNG,LTA,MAL,PDCD1,PIK3CG,PRKCB,PROM1,SOX11,TARP,TCN1,TF,TSPAN8	29
Cancer, Hematological Disease, Immunological Disease, Organismal Injury and Abnormalities	Acute leukemia	2.72e-05				ABCB1,ACTN2,ATP6V0A4,BCL2L14,C2orf54,C4A/C4B,CACNA1S,CD19,CD2,CD22,CD247,CD38,CD3D,CD3E,CD3G,CD48,CD5,CD52,CD7,CD74,CD79A,CHGB,CHIT1,CHL1,CLCA4,CP,CSF2RB,CTSW,CXCL10,DES,DMBT1,ECEL1,FASLG,FLT3,FUT7,GABRP,GBP4,GPR174,GSTA1,HLA-DQA1,HLA-DRA,HLA-DRB1,IFNG,IKZF1,IL2RB,IL2RG,LYZ,MAP4K1,MS4A1,MUC16,MUC4,MUC5B,NLRC3,NUGGC,PDCD1,PLEKHG7,PLEKHS1,PROM1,PTPRC,PVRIG,SASH3,SIRPG,SLC13A2,SLC34A2,TF,TGM3,TMPRSS…	69
Cellular Movement	Cell rolling of leukemia cell lines	2.88e-05				FUT7,SELE,SELL,SELP	4
Cell Death and Survival	Killing of T lymphocytes	2.88e-05		1.067	bias	CIITA,FASLG,IFNG,KLRC4-KLRK1/KLRK1	4
Hereditary Disorder, Immunological Disease, Organismal Injury and Abnormalities	Recessive common variable immune deficiency	2.88e-05				CD19,CR2,ICOS,MS4A1	4
Cellular Movement	Cell movement	2.89e-05	Increased	4.405	bias	ACKR1,ACTC1,AQP5,BIN2,C4A/C4B,CARMIL2,CCL19,CCL5,CCR2,CCR4,CCR5,CCR7,CD2,CD226,CD38,CD40LG,CD48,CD74,CDH2,CEACAM1,CEACAM6,CGB3 (includes others),CHL1,CNR2,COL11A1,CSF2,CXCL10,CXCL11,CXCL13,CXCL17,CXCL9,CXCR3,DEFB4A/DEFB4B,DOCK2,FASLG,FGF5,FOXA1,FUT7,GZMB,HAS1,ICOS,IFNG,IKZF1,IL11,IL21R,ITGAL,JAML,KISS1,KLRC4-KLRK1/KLRK1,LCN2,LTA,MUC4,MYBPH,PIGR,PIK3CG,PRKCB,PROM1,RARRES1,RASGRP1,S100A7A,SCGB3A1,S…	72
Cell Death and Survival	Apoptosis	2.97e-05		-0.036		ABCB1,ALDH1A1,ALOX15,ANKRD1,BCL2L14,BPIFA1,CCL19,CCL5,CCR5,CD19,CD2,CD22,CD247,CD27,CD38,CD40LG,CD48,CD5,CD7,CD74,CD79B,CDH2,CEACAM1,CEACAM5,CEACAM6,CIITA,COL2A1,CR2,CSF2,CSF2RB,CXCR3,DNASE1L3,ELF5,FASLG,FCER2,FGF5,FLT3,FOXA1,GSTA1,GZMA,GZMB,GZMM,HAS1,ICOS,IDO1,IFNG,IKZF1,IKZF3,IL11,IL2RB,IL9R,IRF4,IRF8,KISS1,LAG3,LCN2,LGALS2,LTA,LTF,MAP4K1,MS4A1,MUC16,MUC4,NUGGC,PDCD1,PIM2,PIP,PRF1,PRKCB,PTPRC,S…	84
Infectious Diseases	Viral Infection	3.03e-05		0.79	bias	ABCB1,ABCD2,ACTC1,ATP6V0A4,BLK,C4A/C4B,CACNG1,CCL5,CCR2,CCR4,CCR5,CCR7,CD247,CD38,CD3E,CD40LG,CD48,CD74,CD79A,CEACAM7,CIITA,CKM,CLEC10A,CR2,CSF2,CSF2RB,CTSW,CXCL10,CXCR3,CXCR6,DEFB4A/DEFB4B,DMBT1,DUSP27,FASLG,GABRP,GBP1,GPR15,HLA-DOA,HLA-DQA1,IFNG,IL10RA,IL12B,IL2RB,IL2RG,IRF8,ITK,KLRC2,LCN2,LTF,MATN3,MS4A1,MUC5B,NCF1,P2RX1,P2RY10,PDCD1,PIK3CG,PRKCB,PTPRC,PTPRN,RARRES3,SELL,SH2D1A,SPN,ST6GAL1,TCN…	74
Inflammatory Disease, Inflammatory Response, Organismal Injury and Abnormalities, Respiratory Disease	Inflammation of lung	3.04e-05				CD180,CD40LG,CHRNA1,CHRNG,CXCL17,FLT3,GABRP,HLA-DQA1,IL12B,LTA,MMP8,MS4A1,MUC5B,P2RY12,TARP,TLR7,TLR9	17
Cellular Movement, Hematological System Development and Function, Immune Cell Trafficking	Migration of PBMCs	3.06e-05	Increased	2.186	bias	CCL19,CCL5,CCR5,CCR7,CXCL13,CXCR3	6
Cancer, Organismal Injury and Abnormalities, Renal and Urological Disease	Unresectable renal cancer	3.06e-05				FLT3,IDO1,IL2RB,IL2RG,ITK,PDCD1	6
Cellular Development, Cellular Growth and Proliferation, Embryonic Development, Hematological System Development and Function, Hematopoiesis, Humoral Immune Response, Lymphoid Tissue Structure and Development, Organ Development, Organismal Development, Tissue Development	Differentiation of B lymphocytes	3.17e-05		0.555		CD40LG,CR2,FCRL3,ICOS,SOX11,SPIB,TLR9	7
Cancer, Organismal Injury and Abnormalities	Cancer of secretory structure	3.29e-05				ABCB1,ACTC1,ACTN2,ADAMDEC1,AK5,ALOX15,ANKRD1,APOL3,APOL4,ARPP21,ATP13A4,ATP13A5,AZGP1,BIN2,BTLA,C1QL4,C2orf54,C4A/C4B,C7,C9orf152,CACNA1S,CAPN14,CCL5,CCR2,CCR4,CCR7,CD1E,CD2,CD38,CD40LG,CD48,CD52,CD7,CD74,CD79B,CDH2,CEACAM1,CEACAM6,CFB,CHGB,CHL1,CHRNA1,CHRNG,CIITA,CKM,CLCA4,CLEC9A,COL11A1,COL2A1,COL6A5,CR2,CRABP1,CSDC2,CSF2RB,CXCL10,CXCR3,CYP4B1,CYTIP,DMBT1,DNASE1L3,DOCK2,DOCK8,DUOX2,DUSP27,ECEL1…	210
Cellular Movement	Migration of cells	3.51e-05	Increased	3.803	bias	ACKR1,AQP5,C4A/C4B,CARMIL2,CCL19,CCL5,CCR2,CCR4,CCR5,CCR7,CD2,CD226,CD38,CD40LG,CD48,CD74,CDH2,CEACAM1,CEACAM6,CGB3 (includes others),CHL1,CNR2,COL11A1,CSF2,CXCL10,CXCL11,CXCL13,CXCL17,CXCL9,CXCR3,DEFB4A/DEFB4B,FASLG,FGF5,FOXA1,GZMB,HAS1,ICOS,IFNG,IKZF1,IL11,IL21R,ITGAL,JAML,KISS1,KLRC4-KLRK1/KLRK1,LCN2,LTA,MUC4,PIGR,PIK3CG,PRKCB,PROM1,RARRES1,RASGRP1,S100A7A,SCGB3A1,SELE,SELL,SELP,ST6GAL1,TACR1,…	65
Cell Death and Survival	Cell death of leukocyte cell lines	3.71e-05		0.629		CCL5,CCR5,CD19,CD247,CD40LG,FASLG,IRF4,KLRC4-KLRK1/KLRK1,MS4A1,PTPRC	10
Cancer, Developmental Disorder, Hematological Disease, Immunological Disease, Organismal Injury and Abnormalities	Monocytoid B-cell lymphoma	3.78e-05				CD19,CD5,CR2,FCER2,MS4A1,SPN	6
Immunological Disease	Graft-vs-host disease	3.8e-05				C4A/C4B,CD2,CSF2RB,IL2RB,IL2RG,LTA,TLR7,TLR9	8
Cardiovascular System Development and Function, Cell-To-Cell Signaling and Interaction	Adhesion of endothelial cells	4e-05		1.844	bias	CD40LG,CDH2,CXCR3,ICOS,IFNG,ITGAL,JAML,LGALS2,MUC4,SELE,SELL,SELP	12
Cancer, Organismal Injury and Abnormalities	Pediatric cancer	4.31e-05				ABCB1,CD19,CD247,CD3D,CD3E,CD3G,CSF2RB,IKZF1,IL2RB,IL2RG,MS4A1,PDCD1	12
Cancer, Hematological Disease, Immunological Disease, Organismal Injury and Abnormalities	Refractory Philadelphia-positive acute lymphoblastic leukemia	4.38e-05				CD19,CD22,CD247,CD3D,CD3E,CD3G,FLT3	7
Cancer, Hematological Disease, Immunological Disease, Organismal Injury and Abnormalities	Relapsed Philadelphia-positive acute lymphoblastic leukemia	4.38e-05				CD19,CD22,CD247,CD3D,CD3E,CD3G,FLT3	7
Cancer, Hematological Disease, Immunological Disease, Organismal Injury and Abnormalities	Relapsed precursor B-cell acute lymphoblastic leukemia	4.38e-05				CD19,CD22,CD247,CD3D,CD3E,CD3G,IKZF1	7
Cancer, Hematological Disease, Immunological Disease, Organismal Injury and Abnormalities	Recurrent leukemia	4.4e-05				ABCB1,CD19,CD22,CD247,CD3D,CD3E,CD3G,CD52,FLT3,IKZF1,MS4A1	11
Cell-mediated Immune Response, Cellular Movement, Hematological System Development and Function, Immune Cell Trafficking	Cell movement of effector T lymphocytes	4.41e-05				DEFB4A/DEFB4B,ICOS,ZAP70	3
Cell Death and Survival, Cellular Compromise	Cytotoxicity of cytokine-induced killer cells	4.41e-05				CD226,ICOS,KLRC4-KLRK1/KLRK1	3
Endocrine System Disorders, Gastrointestinal Disease, Hereditary Disorder, Immunological Disease, Metabolic Disease, Organismal Injury and Abnormalities	Insulin-dependent diabetes mellitus secretory diarrhea syndrome	4.41e-05				CD40LG,ICOS,PDCD1	3
Cancer, Hematological Disease, Immunological Disease, Organismal Injury and Abnormalities	Mixed phenotype B cell acute leukemia	4.41e-05				CD19,CD22,CD79A	3
Cell Death and Survival, Organismal Survival	Survival of Bacillus anthracis	4.41e-05				CXCL10,CXCL11,CXCL9	3
Cancer, Hematological Disease, Immunological Disease, Organismal Injury and Abnormalities	Relapsed acute lymphocytic leukemia	4.5e-05				CD19,CD22,CD247,CD3D,CD3E,CD3G,FLT3,IKZF1,MS4A1	9
Cell-To-Cell Signaling and Interaction, Hematological System Development and Function, Hematopoiesis	Binding of red blood cells	4.64e-05		-0.353		C4A/C4B,CD2,CR2,DMBT1,LTF,SELP	6
Cancer, Hematological Disease, Immunological Disease, Organismal Injury and Abnormalities	Refractory diffuse large B-cell lymphoma	4.64e-05				CD19,CD247,CD3D,CD3E,CD3G,MS4A1	6
Cell-To-Cell Signaling and Interaction, Hematological System Development and Function, Hematopoiesis	Adhesion of hematopoietic progenitor cells	4.72e-05		1.969	bias	CXCL10,CXCL9,CXCR3,ZAP70	4
Cell Death and Survival	Killing of lymphoma cell lines	4.99e-05		1.131	bias	CD22,CD247,CSF2,KLRC4-KLRK1/KLRK1,PRF1	5
Cellular Movement, Hematological System Development and Function, Immune Cell Trafficking, Inflammatory Response	Migration of monocyte-derived dendritic cells	4.99e-05		1.997	bias	CCL19,CCL5,CCR7,CD38,IFNG	5
Neurological Disease	Progressive motor neuropathy	5.02e-05				ABCB1,ACTC1,ADH1C,AK5,ARPP21,C4A/C4B,CCL5,CCR4,CD52,CD74,CHGB,CHRNA1,CNR2,CXCR3,GABRP,HLA-DMA,HLA-DMB,HLA-DQA1,HLA-DQA2,HLA-DRA,HLA-DRB1,IFNG,IL2RB,KCNA3,KLRC2,LTF,MS4A1,MYF6,MYOG,PTPRC,RAB39B,STAP1,TF,TSPAN8	34
Cell-To-Cell Signaling and Interaction, Cellular Growth and Proliferation, Hematological System Development and Function	Stimulation of lymphocytes	5.11e-05				CD2,CD40LG,CHRNA1,ICOS,IFNG,KLRC4-KLRK1/KLRK1,PTPRC	7
Cancer, Hematological Disease, Immunological Disease, Organismal Injury and Abnormalities	Refractory acute lymphocytic leukemia	5.55e-05				CD19,CD22,CD247,CD3D,CD3E,CD3G,FLT3,MS4A1	8
Cell Death and Survival	Apoptosis of antigen presenting cells	5.93e-05		1.55		CCL5,CD40LG,CSF2,FASLG,IFNG,LCN2,TLR9	7
Cellular Movement, Hematological System Development and Function, Immune Cell Trafficking	Transmigration of mononuclear leukocytes	5.93e-05		0.941	bias	CCL5,CD40LG,CSF2,CXCL11,CXCR3,IFNG,ZAP70	7
Cancer, Organismal Injury and Abnormalities	Malignant solid tumor	6.21e-05	Increased	2.039		ABCB1,ABCD2,ACTC1,ACTN2,ADAM28,ADAMDEC1,ADH1C,AK5,ALDH1A1,ALOX15,ANKRD1,APCDD1L,APOBEC3A,APOL3,APOL4,ARPP21,ASB5,ATP10B,ATP13A4,ATP13A5,ATP1B4,ATP6V0A4,AZGP1,B3GAT1,BANK1,BATF2,BEND4,BIN2,BLK,BMP3,BPIFA1,BPIFB1,BTLA,C11orf21,C1QL4,C2orf54,C4A/C4B,C5orf46,C7,C9orf152,CACNA1S,CACNG1,CAPN14,CAV3,CCL19,CCL5,CCR2,CCR4,CCR5,CCR7,CD177,CD180,CD19,CD1E,CD2,CD200R1,CD22,CD226,CD247,CD27,CD38,CD3D,CD3E,CD3…	415
Cellular Function and Maintenance	Engulfment of leukocytes	6.27e-05	Increased	2.184	bias	ALOX15,CCL5,CCR7,CSF2,CXCL10,GPR18,HSH2D,IFNG	8
Cancer, Hematological Disease, Immunological Disease, Organismal Injury and Abnormalities	Splenic cancer	6.27e-05				CD19,CD22,CD5,CD52,CR2,FCER2,MS4A1,SPN	8
Cancer, Organismal Injury and Abnormalities	Cancer	6.52e-05	Increased	2.39		ABCB1,ABCD2,ACTC1,ACTN2,ADAM28,ADAMDEC1,ADH1C,AK5,ALDH1A1,ALOX15,ANKRD1,APCDD1L,APOBEC3A,APOL3,APOL4,ARPP21,ASB5,ATP10B,ATP13A4,ATP13A5,ATP1B4,ATP6V0A4,AZGP1,B3GAT1,BANK1,BATF2,BCL2L14,BEND4,BIN2,BLK,BMP3,BPIFA1,BPIFB1,BTLA,C11orf21,C1QL4,C2orf54,C4A/C4B,C5orf46,C7,C9orf152,CACNA1S,CACNG1,CAPN14,CAV3,CCL19,CCL5,CCR2,CCR4,CCR5,CCR7,CD177,CD180,CD19,CD1E,CD2,CD200R1,CD22,CD226,CD247,CD27,CD38,CD3D,…	416
Cell Death and Survival	Cell death of PBMCs	6.52e-05		0.492	bias	CD40LG,FASLG,PDCD1,PTPRC,ZAP70	5
Cell Death and Survival	Killing of bacteria	6.52e-05		1.953	bias	CXCL10,DEFB4A/DEFB4B,IFNG,LTF,LYZ	5
Hereditary Disorder, Immunological Disease, Inflammatory Disease, Organismal Injury and Abnormalities	Chronic granulomatous disease	6.81e-05				CD180,CIITA,HLA-DQA1,IL12B,NCF1,NCF1C	6
Cancer, Hematological Disease, Immunological Disease, Organismal Injury and Abnormalities	Relapsed diffuse large B-cell lymphoma	6.81e-05				CD19,CD247,CD3D,CD3E,CD3G,MS4A1	6
Cancer, Hematological Disease, Immunological Disease, Organismal Injury and Abnormalities	Philadelphia-positive acute lymphoblastic leukemia	6.81e-05				CD19,CD22,CD247,CD3D,CD3E,CD3G,FLT3,IKZF1,MS4A1	9
Organismal Injury and Abnormalities	Fibrosis	7.1e-05				CCL5,CD40LG,CXCL13,CXCL17,CXCL9,CYP4B1,FLT3,HSPB3,IFNG,IL2RB,LCN2,MMP8,MUC5B,MYL2,P2RY12,PLAC8,SLN,UBD,WFDC2	19
Cancer, Organismal Injury and Abnormalities	Refractory malignant solid tumor	7.15e-05				CD19,CD22,CD247,CD3D,CD3E,CD3G,FLT3,IL2RB,IL2RG,ITK,MS4A1,PDCD1	12
Cell-To-Cell Signaling and Interaction, Cellular Compromise, Tumor Morphology	Adhesion of leukemia cells	7.28e-05				CD40LG,JAML,SELE,SELL	4
Cancer, Hematological Disease, Immunological Disease, Organismal Injury and Abnormalities	Gray zone lymphoma	7.28e-05				CD79A,MS4A1,POU2AF1,PTPRC	4
Inflammatory Disease, Respiratory Disease	Severe asthma	7.28e-05				ALOX15,IFNG,IL12B,TBX21	4
Cancer, Hematological Disease, Immunological Disease, Organismal Injury and Abnormalities	Lymphoblastic lymphoma	7.7e-05				CD19,CD2,CD247,CD3D,CD3E,CD3G,CD5,CD52,CD7,FLT3,IKZF1,MS4A1,PTPRC	13
Cancer, Cell Death and Survival, Organismal Injury and Abnormalities, Tumor Morphology	Necrosis of tumor	7.87e-05		1.005		CD22,CD40LG,CD74,CEACAM1,CXCR3,FASLG,FLT3,ICOS,IFNG,MS4A1,SELL,TF,TLR7,TLR9,TNFRSF13B,TNFRSF17	16
Cancer, Organismal Injury and Abnormalities	Advanced stage carcinoma	7.9e-05				ABCB1,BLK,BPIFA1,C4A/C4B,CCR2,CD48,CXCR3,FASLG,FLT3,IDO1,IL2RB,IL2RG,ITK,KISS1,LCN2,MUC16,P2RY12,PDCD1,PLA2G2A,PTPRC,WFDC2	21
Connective Tissue Disorders, Hematological Disease, Organismal Injury and Abnormalities	Thrombocytopenia	8.26e-05				C4A/C4B,CD52,CD8A,CXCL13,EOMES,FASLG,FLT3,LAX1,MS4A1,P2RY12,SLAMF7,TLR7,TLR9,TNNC2	14
Cardiovascular Disease, Hereditary Disorder, Organismal Injury and Abnormalities, Skeletal and Muscular Disorders	Familial cardiomyopathy	8.29e-05				ACTC1,ACTN2,ANKRD1,CAV3,DES,JPH2,MYL2,MYL4,MYPN,NCF1,TRIM63	11
Cardiovascular Disease, Organismal Injury and Abnormalities, Skeletal and Muscular Disorders	Hypertrophic cardiomyopathy	8.29e-05				ACTC1,ACTN2,ANKRD1,CACNG1,CAV3,DES,JPH2,MYL2,MYPN,NCF1,TRIM63	11
Developmental Disorder, Hereditary Disorder, Immunological Disease, Metabolic Disease, Organismal Injury and Abnormalities	Autosomal recessive severe combined immunodeficiency	8.41e-05				CD3D,CD3E,CIITA,PTPRC,ZAP70	5
Infectious Diseases	Infection of mammalia	8.41e-05		-0.152	bias	CCR2,CCR5,ICOS,IFNG,IL12B	5
Cancer, Neurological Disease, Organismal Injury and Abnormalities	Astrocytoma	8.66e-05				AK5,ALDH1A1,APOL4,CACNA1S,CCR2,CCR5,CD180,CD48,CIITA,CLCA4,COL11A1,COL6A5,CSF2,CSF2RB,CXCL9,CXCR6,CYP4X1,DMBT1,FGF5,FLT3,FOXA1,GBP1,GLDC,HLA-DQA1,IFNG,KIR2DL4,KRT24,LRRC17,LTA,LTF,MAL,MUC16,MUC4,MUC5B,NLRC3,PDCD1,PIK3CG,PRKCB,PROM1,RASAL3,S100A7A,SELE,SIGLEC10,SOX11,TARP,TBC1D10C,TCN1,TF,THEMIS,TMEM156,TSPAN8	51
Cardiovascular Disease, Organismal Injury and Abnormalities, Skeletal and Muscular Disorders	Primary cardiomyopathy	8.75e-05				ACTC1,ACTN2,ANKRD1,CAV3,CIITA,DES,HLA-DQA1,IL12B,JPH2,MYL2,MYL4,MYPN,NCF1,TRIM63	14
Cancer, Organismal Injury and Abnormalities, Renal and Urological Disease	Metastatic kidney carcinoma	9.08e-05				ABCB1,FLT3,IDO1,IL2RB,IL2RG,ITK,PDCD1	7
Cellular Movement, Hematological System Development and Function, Immune Cell Trafficking, Inflammatory Response	Chemotaxis of monocytes	9.15e-05	Increased	2.344	bias	CCL5,CCR2,CSF2,CXCL10,CXCL17,ITGAL,PRKCB,S100A7A,SELE	9
Cancer, Organismal Injury and Abnormalities	Intraepithelial neoplasia	9.56e-05				ACTC1,ATP10B,CD74,CDH2,CFB,CR2,FAM3B,FOXA1,GBP4,IFNG,LTF,MUC16,MUC21,PROM1,TFF3,TLR10,TLR7,WDFY4,WFDC2	19
Cancer, Organismal Injury and Abnormalities	Solid tumor	9.59e-05	Increased	2.07		ABCB1,ABCD2,ACKR1,ACTC1,ACTN2,ADAM28,ADAMDEC1,ADH1C,AK5,ALDH1A1,ALOX15,ANKRD1,APCDD1L,APOBEC3A,APOL3,APOL4,AQP5,ARPP21,ASB5,ATP10B,ATP13A4,ATP13A5,ATP1B4,ATP6V0A4,AZGP1,B3GAT1,BANK1,BATF2,BEND4,BIN2,BLK,BMP3,BPIFA1,BPIFB1,BTLA,C11orf21,C1QL4,C2orf54,C4A/C4B,C5orf46,C7,C9orf152,CACNA1S,CACNG1,CAPN14,CAV3,CCL19,CCL5,CCR2,CCR4,CCR5,CCR7,CD177,CD180,CD19,CD1E,CD2,CD200R1,CD22,CD226,CD247,CD27,CD38,CD…	421
Dermatological Diseases and Conditions, Inflammatory Disease, Organismal Injury and Abnormalities	Acne	9.88e-05				APOBEC3A,CCR2,CCR5,DEFB4A/DEFB4B,GZMB,LYZ,MMP8,PLA2G2A,SELE,SELL	10
Cell-To-Cell Signaling and Interaction, Hematological System Development and Function, Immune Cell Trafficking, Inflammatory Response	Activation of antigen presenting cells	0.000101	Increased	2.042	bias	CCL5,CD40LG,CD48,CSF2,FASLG,IFNG,LTA,TLR7,TLR9	9
Cell-To-Cell Signaling and Interaction, Hematological System Development and Function, Immune Cell Trafficking	Binding of granulocytes	0.000101		0.512	bias	CCL5,CSF2,CXCL10,ICOS,IFNG,LTF,SELE,SELL,SELP	9
Inflammatory Response, Respiratory Disease	Inflammation of respiratory system component	0.000101				CD180,CD40LG,CHRNA1,CHRNG,CXCL17,FLT3,GABRP,HLA-DQA1,IL12B,LTA,MMP8,MS4A1,MUC5B,P2RY12,TARP,TLR10,TLR7,TLR9	18
Cellular Movement, Hematological System Development and Function, Immune Cell Trafficking, Inflammatory Response	Cell movement of monocytes	0.000104		1.934	bias	CCL5,CCR2,CD40LG,CSF2,CXCL10,CXCL17,IFNG,ITGAL,PRKCB,S100A7A,SELE	11
Cellular Development, Cellular Growth and Proliferation, Nervous System Development and Function	Proliferation of neuroglia	0.000107		0		CCL5,CSF2,IFNG,PTPRC,SOX11	5
Cancer, Hematological Disease, Immunological Disease, Organismal Injury and Abnormalities	Relapsed acute leukemia	0.000107				ABCB1,CD19,CD22,CD247,CD3D,CD3E,CD3G,FLT3,IKZF1,MS4A1	10
Cell-To-Cell Signaling and Interaction, Hematological System Development and Function, Immune Cell Trafficking, Inflammatory Response	Activation of cytotoxic T cells	0.000107				CD247,CEACAM5,CEACAM6,PRF1	4
Cell-To-Cell Signaling and Interaction, Hematological System Development and Function	Aggregation of myeloid cells	0.000107	Increased	2	bias	ITGAL,SELL,SELP,TLR7	4
Cell-To-Cell Signaling and Interaction, Hematological System Development and Function, Inflammatory Response	Cell-mediated response of T lymphocytes	0.000107		1.043	bias	CD226,CSF2,IL12RB1,KLRC4-KLRK1/KLRK1	4
Cell Death and Survival, Cellular Compromise	Cytotoxicity of leukemia cell lines	0.000107		1.982	bias	DOCK8,KLRC4-KLRK1/KLRK1,PRF1,SLAMF6	4
Cell-To-Cell Signaling and Interaction, Cellular Compromise, Tumor Morphology	Adhesion of myeloid leukemia cells	0.000109				JAML,SELE,SELL	3
Cellular Movement, Hematological System Development and Function, Immune Cell Trafficking, Inflammatory Response	Cell rolling of neutrophils	0.000109				SELE,SELL,SELP	3
Cancer, Hematological Disease, Immunological Disease, Organismal Injury and Abnormalities	Early pre-B-cell acute lymphoblastic leukemia	0.000109				CD19,CD22,CD79A	3
Carbohydrate Metabolism, Lipid Metabolism, Small Molecule Biochemistry	Hydrolysis of phosphatidylethanolamine	0.000109				PLA2G2A,PLA2G2D,PLA2G3	3
Hematological System Development and Function, Lymphoid Tissue Structure and Development, Tissue Morphology	Quantity of naive lymphocytes	0.000109				DOCK8,ICOS,ITGAL	3
Carbohydrate Metabolism, Lipid Metabolism, Molecular Transport, Small Molecule Biochemistry	Release of phosphatidylcholine	0.000109				ABCB1,PLA2G2A,PLA2G2D	3
Cell-To-Cell Signaling and Interaction, Cellular Growth and Proliferation, Hematological System Development and Function	Stimulation of antigen presenting cells	0.000109				CD40LG,CSF2,IFNG	3
Neurological Disease	Chronic fatigue syndrome	0.000111				C4A/C4B,CD48,CHGB,CP,HLA-DQA1,IL10RA,MS4A1,TARP	8
Cancer, Hematological Disease, Immunological Disease, Organismal Injury and Abnormalities	Myeloid leukemia	0.000114				ABCB1,ACTN2,ATP6V0A4,BCL2L14,C2orf54,C4A/C4B,CCR5,CD19,CD2,CD247,CD38,CD48,CD52,CD7,CD74,CHGB,CHIT1,CHL1,CLCA4,CP,CSF2,CSF2RB,CTSW,CXCL10,DES,DMBT1,ECEL1,FASLG,FLT3,FUT7,GABRP,GBP4,GPR174,GSTA1,HLA-DQA1,HLA-DRA,HLA-DRB1,IFNG,IKZF1,IL2RB,IL2RG,IRF8,LYZ,MAP4K1,MUC16,MUC4,MUC5B,NLRC3,NUGGC,PDCD1,PLEKHG7,PROM1,PTPRC,PVRIG,SASH3,SIRPG,SLC13A2,SLC34A2,TF,TGM3,TMPRSS11B,TSPAN8,ZNF683	63
Hematological Disease, Immunological Disease	Immunoglobulin deficiency	0.000115				C4A/C4B,CD40LG,CD79A,CD79B,ICOS,TNFRSF13B	6
Cell Morphology	Polarization of leukocytes	0.000115		0.861	bias	CCL19,CSF2,ICOS,IFNG,SELE,SPN	6
Cellular Development, Cellular Growth and Proliferation, Hematological System Development and Function, Hematopoiesis, Lymphoid Tissue Structure and Development, Tissue Development	Development of phagocytes	0.00012		0.475	bias	CD40LG,CD74,CSF2,CSF2RB,CXCL11,FASLG,IFNG,IKZF1,LTF,SPIB,UBD	11
Organismal Injury and Abnormalities, Reproductive System Disease	Endometriosis	0.000123				ACKR1,CCL19,CD180,CD40LG,CD48,CXCL10,CXCL13,CXCL9,CXCR3,CXCR5,CXCR6,GSTA1,GZMA,HLA-DQA1,IL11,IL18RAP,IL2RB,IL2RG,ITGAL,LTF,PRKCB,PTPN22,RARRES1,TACR1,TNFRSF17,WFDC2	26
Cellular Movement, Hematological System Development and Function, Immune Cell Trafficking	Transmigration of leukocytes	0.000123		1.376	bias	CCL19,CCL5,CD40LG,CSF2,CXCL11,CXCR3,IFNG,ZAP70	8
Connective Tissue Disorders, Immunological Disease, Inflammatory Disease, Inflammatory Response, Organismal Injury and Abnormalities, Skeletal and Muscular Disorders	Polyarticular juvenile rheumatoid arthritis	0.000126				CCL5,CD180,CD74,GZMA,HLA-DQA1,HLA-DRA,LTA,P2RY13,PTPRC,TARP	10
Cancer, Hematological Disease, Immunological Disease, Organismal Injury and Abnormalities	Precursor B-cell acute lymphoblastic leukemia	0.000129				CD19,CD22,CD247,CD3D,CD3E,CD3G,CD79A,CXCL10,FLT3,IKZF1,MS4A1	11
Cancer, Neurological Disease, Organismal Injury and Abnormalities	Glioma	0.000132				AK5,ALDH1A1,APOL4,CACNA1S,CCR2,CCR5,CD180,CD48,CIITA,CLCA4,COL11A1,COL6A5,CSF2,CSF2RB,CXCL9,CXCR6,CYP4X1,DMBT1,FASLG,FGF5,FLT3,FOXA1,GBP1,GLDC,HLA-DQA1,IFNG,IL12B,KIR2DL4,KRT24,LRRC17,LTA,LTF,MAL,MUC16,MUC4,MUC5B,MUC7,NLRC3,PDCD1,PIK3CG,PRKCB,PROM1,RASAL3,S100A7A,SELE,SIGLEC10,SOX11,TARP,TBC1D10C,TCN1,TF,THEMIS,TMEM156,TSPAN8	54
Cell Death and Survival	Cell viability of dendritic cells	0.000134		1.067	bias	CCR7,CD38,CD48,CSF2,IFNG	5
Cell-To-Cell Signaling and Interaction, Cellular Growth and Proliferation, Hematological System Development and Function	Stimulation of T lymphocytes	0.000136				CD2,CD40LG,ICOS,IFNG,KLRC4-KLRK1/KLRK1,PTPRC	6
Cardiovascular System Development and Function, Cell-To-Cell Signaling and Interaction	Binding of vascular endothelial cells	0.000148		1.812	bias	CD226,CD40LG,CDH2,ICOS,IFNG,ITGAL,LGALS2,MUC4,SELE,SELL,SELP	11
Gastrointestinal Disease, Inflammatory Disease	Crohn disease	0.000148				ABCB1,CACNG1,CIITA,CKM,CSF2RB,DMBT1,FAM92B,GABRP,HLA-DQA1,HLA-DQA2,IDO1,IL12B,LTF,PTPRC,SNX20,TARP,TF,VNN2	18
Cell Cycle, Gene Expression	Binding of interferon-gamma activated sequence	0.000152		0.88	bias	CD2,CD40LG,CSF2,IFNG	4
Cellular Movement, Hematological System Development and Function, Immune Cell Trafficking	Migration of peripheral blood lymphocytes	0.000152				CCL19,CCL5,CCR5,CXCR3	4
Cancer, Dermatological Diseases and Conditions, Developmental Disorder, Hematological Disease, Immunological Disease, Organismal Injury and Abnormalities	Primary cutaneous marginal zone B-cell lymphoma	0.000152				CD5,IRF4,MS4A1,TLR7	4
Cell-To-Cell Signaling and Interaction, Cellular Compromise, Tumor Morphology	Adhesion of cancer cells	0.000166		0.762	bias	CD40LG,CDH2,JAML,SELE,SELL	5
Inflammatory Response	Antibody response	0.000166				ICOS,LTF,PDCD1,POU2AF1,ST6GAL1	5
Cell-To-Cell Signaling and Interaction, Cellular Growth and Proliferation	Stimulation of tumor cell lines	0.000166	Increased	2.205	bias	CCL5,CD2,FASLG,IFNG,IL2RB	5
Cell-To-Cell Signaling and Interaction, Cellular Assembly and Organization	Cell-cell contact	0.000168		1.221	bias	ALOX15,CCL5,CCR5,CD177,CD6,CHRNA1,CRNN,CXCR3,CXCR6,ICOS,IFNG,ITGAL,JAML,LGALS2,MUC4,SELE,SELP,ZG16B	18
Cancer, Hematological Disease, Immunological Disease, Organismal Injury and Abnormalities	Refractory B-cell lymphoma	0.000169				CD19,CD22,CD247,CD3D,CD3E,CD3G,MS4A1,PDCD1	8
Cancer, Organismal Injury and Abnormalities	Metastatic carcinoma	0.000178				ABCB1,BLK,BPIFA1,CCR2,CD48,CXCR3,FASLG,FLT3,IDO1,IL2RB,IL2RG,ITK,KISS1,P2RY12,PDCD1,PTPRC	16
Cancer, Hematological Disease, Organismal Injury and Abnormalities	Myeloid neoplasm	0.000179				ABCB1,ACTN2,ADAMDEC1,ATP6V0A4,BCL2L14,C2orf54,C4A/C4B,CCL5,CCR5,CD19,CD2,CD247,CD38,CD48,CD52,CD7,CD74,CHGB,CHIT1,CHL1,CLCA4,CP,CSF2,CSF2RB,CTSW,CXCL10,DES,DMBT1,ECEL1,FASLG,FLT3,FUT7,GABRP,GBP4,GPR174,GSTA1,HLA-DQA1,HLA-DRA,HLA-DRB1,IFNG,IKZF1,IKZF3,IL2RB,IL2RG,IRF8,LCN2,LYZ,MAP4K1,MUC16,MUC4,MUC5B,NLRC3,NUGGC,PDCD1,PLA2G2A,PLEKHG7,POPDC3,PROM1,PTPRC,PVRIG,SASH3,SIRPG,SLC13A2,SLC34A2,TF,TGM3,TMP…	70
Cell-To-Cell Signaling and Interaction	Binding of myeloid cells	0.000182		1.054	bias	CCL5,CD40LG,CSF2,CXCL10,ICOS,IFNG,ITGAL,LTF,SELE,SELL,SELP	11
Hematological Disease, Immunological Disease	Hypereosinophilia	0.000185				CCR5,CD247,CD3G,CD40LG,CD5,CD7	6
Cell-To-Cell Signaling and Interaction, Inflammatory Response	Immune response of antigen presenting cells	0.000185		1.448	bias	ALOX15,CD40LG,CSF2,GPR18,HSH2D,IFNG	6
Cellular Function and Maintenance	Engulfment of phagocytes	0.000195		1.97	bias	ALOX15,CCR7,CSF2,CXCL10,GPR18,HSH2D,IFNG	7
Cancer, Cell Death and Survival, Organismal Injury and Abnormalities, Tumor Morphology	Cell death of cancer cells	0.000197		0.989		CD22,CD40LG,CD74,CXCR3,FASLG,FLT3,IFNG,MS4A1,SELL,TF,TLR7,TLR9,TNFRSF13B,TNFRSF17	14
Cell Death and Survival, Hematological System Development and Function	Cell viability of B lymphocytes	0.000204		0	bias	CD40LG,FCRL3,IFNG,TLR9,TNFRSF17	5
Cancer, Organismal Injury and Abnormalities, Tumor Morphology	Progression of malignant tumor	0.000209				ABCB1,BLK,CCL19,CCR7,CD38,CSF2RB,CXCL9,FLT3,IDO1,IL2RB,IL2RG,ITK,MS4A1,PDCD1,PIK3CG	15
Cellular Movement, Hematological System Development and Function, Immune Cell Trafficking, Inflammatory Response	Chemotaxis of monocyte-derived dendritic cells	0.000209		-0.025	bias	CCR7,CXCL10,CXCL11,CXCR3	4
Cardiovascular System Development and Function, Cell-To-Cell Signaling and Interaction	Attachment of endothelial cell lines	0.000213				FUT6,FUT7,SELL	3
Cellular Movement	Cell movement of hepatic stellate cells	0.000213				CCR7,CXCL10,CXCR3	3
Cell-To-Cell Signaling and Interaction, Hematological System Development and Function, Inflammatory Response	Cell-mediated response of CD4+ T-lymphocytes	0.000213				CD226,CSF2,KLRC4-KLRK1/KLRK1	3
Cellular Development, Cellular Growth and Proliferation, Hematological System Development and Function, Lymphoid Tissue Structure and Development	Expansion of Th1 cells	0.000213				CD40LG,CSF2,IFNG	3
Developmental Disorder, Hereditary Disorder, Organismal Injury and Abnormalities	Fetal akinesia deformation sequence or lethal multiple pterygium syndrome	0.000213				CHRNA1,CHRNG,RAPSN	3
Cancer, Dermatological Diseases and Conditions, Hematological Disease, Immunological Disease, Inflammatory Disease, Inflammatory Response, Organismal Injury and Abnormalities	Mycosis fungoides/sezary syndrome	0.000213				CD2,CD5,CD7	3
Endocrine System Disorders, Hereditary Disorder, Organismal Injury and Abnormalities, Reproductive System Disease	Panhypopituitarism - X-linked	0.000213				SELE,SELP,TF	3
Hematological System Development and Function, Humoral Immune Response, Lymphoid Tissue Structure and Development, Tissue Morphology	Quantity of memory B cells	0.000213				CD19,ICOS,TNFRSF13B	3
Cancer, Hematological Disease, Organismal Injury and Abnormalities	Growth of hematological system tumor	0.000215		1.532	bias	CD40LG,CSF2,IFNG,LTA,PDCD1,TLR9	6
Inflammatory Disease, Inflammatory Response, Organismal Injury and Abnormalities, Renal and Urological Disease	Proliferative nephritis	0.000215				IFNG,MS4A1,PIGR,SELE,TLR7,TLR9	6
Protein Synthesis	Polymerization of protein	0.00023				ACTN2,CCL5,CD247,CD3D,CD3E,CD3G,CD74,CD79A,CD79B,GBP1,GBP5,IKZF1,JCHAIN,PRF1,RASGRP1,TCL1A,TGM3	17
Connective Tissue Disorders, Hematological Disease, Immunological Disease, Organismal Injury and Abnormalities	Immune thrombocytopenia	0.000232				C4A/C4B,CD8A,CXCL13,EOMES,FLT3,LAX1,MS4A1,SLAMF7,TLR7,TLR9	10
Cell-To-Cell Signaling and Interaction	Adhesion of tumor cell lines	0.000239		1.29	bias	ADAM28,ALOX15,CDH2,CR2,CXCL10,CXCR3,CYTIP,FUT7,ICOS,ITGAL,LGALS2,LTF,MUC4,SELE,SELP,SKAP1,ST6GAL1,STATH,TFF3,ZAP70	20
Cancer, Cell Death and Survival, Organismal Injury and Abnormalities, Tumor Morphology	Cell death of tumor cells	0.000241		1.005		CD22,CD40LG,CD74,CEACAM1,CXCR3,FASLG,FLT3,IFNG,MS4A1,SELL,TF,TLR7,TLR9,TNFRSF13B,TNFRSF17	15
Cellular Movement, Hematological System Development and Function, Hypersensitivity Response, Immune Cell Trafficking, Inflammatory Response	Chemotaxis of eosinophils	0.000248		1.963	bias	CCL5,CSF2,CXCL10,CXCL9,CXCR3	5
Cancer, Organismal Injury and Abnormalities, Renal and Urological Disease	Metastatic renal clear cell cancer	0.000248				ABCB1,FLT3,IL2RB,IL2RG,ITK,PDCD1	6
Organismal Injury and Abnormalities, Respiratory Disease	Acute lung injury	0.000249				AZGP1,CD180,CHRNA1,CHRNG,GABRP,HLA-DQA1,JCHAIN,LTA,TARP,TF	10
Cancer, Hematological Disease, Immunological Disease, Organismal Injury and Abnormalities	T-cell leukemia/lymphoma	0.000256				CCR4,CCR7,CD2,CD247,CD27,CD5,CD7,IRF4,PDCD1,PRKCB,PTPRC,TARP	12
Cancer, Hematological Disease, Organismal Injury and Abnormalities	Bone marrow neoplasm	0.000264				ABCB1,ACTN2,ADAMDEC1,ATP6V0A4,BCL2L14,C2orf54,C4A/C4B,CCL5,CCR5,CD19,CD2,CD247,CD38,CD48,CD52,CD7,CD74,CHGB,CHIT1,CHL1,CLCA4,CP,CSF2,CSF2RB,CTSW,CXCL10,DES,DMBT1,ECEL1,FASLG,FLT3,FUT7,GABRP,GBP4,GPR174,GSTA1,HLA-DQA1,HLA-DRA,HLA-DRB1,IFNG,IKZF1,IL2RB,IL2RG,IRF8,LCN2,LYZ,MAP4K1,MUC16,MUC4,MUC5B,NLRC3,NUGGC,PDCD1,PLA2G2A,PLEKHG7,POPDC3,PROM1,PTPRC,PVRIG,SASH3,SIRPG,SLC13A2,SLC34A2,TF,TGM3,TMPRSS11B…	69
Hematological Disease	Cytopenia	0.000266				ABCB1,C4A/C4B,CD52,CD8A,CXCL13,EOMES,FASLG,FLT3,ICOS,LAX1,MS4A1,P2RY12,SLAMF7,TLR7,TLR9,TNNC2	16
Skeletal and Muscular System Development and Function	Muscle contraction	0.000269				CACNA1S,CACNG1,CAV3,CHRNA1,CHRNG,DES,MYBPH,MYL2,MYL4,PIK3CG,TNNC2	11
Cell-To-Cell Signaling and Interaction, Hematological System Development and Function, Immune Cell Trafficking	Adhesion of antigen presenting cells	0.00028				CD2,CD48,ICOS,ITGAL	4
Dermatological Diseases and Conditions, Organismal Injury and Abnormalities	Disorder of hair	0.000284				CXCL10,CXCL11,CXCL9,FGF5,IL2RB,IL2RG,TGM3,TLR7,TLR9	9
Cancer, Hematological Disease, Immunological Disease, Organismal Injury and Abnormalities	Acute lymphocytic leukemia	0.000285				CACNA1S,CD19,CD2,CD22,CD247,CD3D,CD3E,CD3G,CD48,CD5,CD52,CD7,CD79A,CXCL10,FLT3,HLA-DQA1,IKZF1,MS4A1,PLEKHS1,PTPRC	20
Cancer, Hematological Disease, Organismal Injury and Abnormalities	Childhood malignant hematological system tumor	0.000287				ABCB1,CD19,CD247,CD3D,CD3E,CD3G,IKZF1,IL2RB,IL2RG,MS4A1	10
Lipid Metabolism, Small Molecule Biochemistry	Synthesis of prostaglandin	0.000287	Increased	2.391	bias	CD40LG,CD74,DEFB4A/DEFB4B,IFNG,IL18RAP,NCF1,PLA2G2A,PLA2G2D,PLA2G3,TACR1	10
Digestive System Development and Function, Gastrointestinal Disease, Hepatic System Development and Function, Hepatic System Disease, Inflammatory Disease, Inflammatory Response, Organ Development, Organismal Injury and Abnormalities	Inflammation of liver	0.00029				C4A/C4B,CCL5,CCR5,CCR7,CD48,CSF2RB,CXCL10,CXCR3,GABRP,HLA-DQA1,IFNG,IL2RB,IL2RG,PDCD1,PTPRC,TARP	16
Cell Death and Survival	Apoptosis of leukocyte cell lines	0.000299		0.135		CCL5,CCR5,CD19,CD40LG,FASLG,IRF4,MS4A1,PTPRC	8
Neurological Disease	Progressive neurological disorder	0.000302				ABCB1,ACTC1,ADH1C,AK5,ARPP21,C4A/C4B,CCL5,CCR4,CD52,CD74,CHGB,CHRNA1,CNR2,CXCR3,FLT3,GABRP,HLA-DMA,HLA-DMB,HLA-DQA1,HLA-DQA2,HLA-DRA,HLA-DRB1,IFNG,IL2RB,KCNA3,KLRC2,LTF,MS4A1,MYF6,MYOG,PTPRC,RAB39B,STAP1,TF,TSPAN8	35
Cancer, Organismal Injury and Abnormalities, Renal and Urological Disease	Advanced kidney carcinoma	0.000306				ABCB1,FLT3,IDO1,IL2RB,IL2RG,ITK,PDCD1	7
Cancer, Organismal Injury and Abnormalities, Renal and Urological Disease	Advanced renal cancer	0.000306				ABCB1,FLT3,IDO1,IL2RB,IL2RG,ITK,PDCD1	7
Cellular Movement, Hematological System Development and Function, Immune Cell Trafficking	Cell movement of PBMCs	0.000306	Increased	2.415	bias	CCL19,CCL5,CCR2,CCR5,CCR7,CXCL13,CXCR3	7
Cellular Movement, Renal and Urological System Development and Function	Cell movement of kidney cell lines	0.000325	Increased	2.141	bias	CCL5,CCR2,CCR5,CHL1,CXCL10,FASLG,FUT7,MYBPH,PROM1,SELE,TFF3	11
Cancer, Developmental Disorder, Hematological Disease, Immunological Disease, Organismal Injury and Abnormalities	Splenic marginal zone B-cell lymphoma	0.000326				CD19,CD5,CR2,FCER2,MS4A1,SPN	6
Cancer, Endocrine System Disorders, Organismal Injury and Abnormalities, Reproductive System Disease	Primary ovarian cancer	0.000328				CEACAM6,CP,LCN2,MUC16,PROM1,SLC34A2,TFF3,WFDC2	8
Cell-To-Cell Signaling and Interaction, Hematological System Development and Function, Immune Cell Trafficking, Inflammatory Response	Activation of phagocytes	0.000329	Increased	2.275	bias	CCL5,CD226,CD40LG,CD48,CSF2,FASLG,IFNG,LTA,TLR7,TLR9	10
DNA Replication, Recombination, and Repair	Degradation of DNA	0.000329	Increased	2.442		ABCB1,CSF2,DNASE1L3,FASLG,GZMB,GZMH,GZMM,IFNG,PRF1,TFF3	10
Cancer, Hematological Disease, Immunological Disease, Organismal Injury and Abnormalities	Refractory leukemia	0.000329				CD19,CD22,CD247,CD3D,CD3E,CD3G,CD52,FLT3,GABRP,MS4A1	10
Hematological System Development and Function, Hematopoiesis	Development of hematopoietic system	0.000332		-0.038		CSF2,CSF2RB,FASLG,ICOS,IFNG,IKZF1,IL11,IL2RG,PTPRC	9
Cardiovascular Disease, Hereditary Disorder, Organismal Injury and Abnormalities, Skeletal and Muscular Disorders	Autosomal dominant cardiomyopathy	0.00034				ACTC1,ACTN2,CAV3,JPH2,MYL2,MYL4,MYPN	7
Cancer, Organismal Injury and Abnormalities, Reproductive System Disease	Male genital neoplasm	0.00035				ABCB1,ACTC1,ADAMDEC1,AK5,ALOX15,ANKRD1,APOL3,APOL4,ARPP21,ATP13A4,BIN2,BTLA,C4A/C4B,C7,CACNA1S,CAPN14,CCL5,CCR2,CCR4,CCR7,CD1E,CD2,CD40LG,CD52,CD74,CD79A,CDH2,CEACAM1,CFB,CGB3 (includes others),CHGB,CHL1,CHRNA1,CHRNG,CIITA,CKM,CLCA4,CLEC9A,COL11A1,COL6A5,CR2,CSDC2,CSF2RB,CXCR3,CYTIP,DMBT1,DNASE1L3,DOCK2,DOCK8,DUOX2,ECEL1,EOMES,ETV7,FAM3B,FASLG,FCRL1,FCRL5,FLT3,FOXA1,FOXA2,GIMAP7,GPR55,GZMA,HLA-DQ…	150
Cell-To-Cell Signaling and Interaction, Hematological System Development and Function	Binding of leukocyte cell lines	0.000357		1.188	bias	CD2,DOCK8,ICOS,SELL,TNFRSF17	5
Cell Death and Survival	Cell death of phagocytes	0.000358		0.332		CCL5,CCR5,CD40LG,CSF2,FASLG,IFNG,LCN2,LTF,TLR9	9
Cancer, Organismal Injury and Abnormalities	Metastatic adenocarcinoma	0.00036				ABCB1,BLK,BPIFA1,CD48,FASLG,FLT3,IL2RB,IL2RG,ITK,P2RY12,PDCD1,PTPRC	12
Cell-To-Cell Signaling and Interaction, Hematological System Development and Function, Immune Cell Trafficking, Inflammatory Response	Aggregation of granulocytes	0.000367				SELL,SELP,TLR7	3
Cell Death and Survival, Cellular Compromise	Cytotoxicity of peripheral blood natural killer cells	0.000367				CD2,CD48,KLRC4-KLRK1/KLRK1	3
Cell-mediated Immune Response, Cellular Movement, Hematological System Development and Function, Immune Cell Trafficking	Migration of memory T lymphocytes	0.000367				CXCL11,ICOS,ZAP70	3
Cell-To-Cell Signaling and Interaction, Hematological System Development and Function	Signaling of T lymphocytes	0.000367				IL2RB,IL2RG,SPN	3
Cell Death and Survival	Killing of leukocyte cell lines	0.000367		1	bias	CD22,CD247,KLRC4-KLRK1/KLRK1,TIGIT	4
Cell-To-Cell Signaling and Interaction, Hematological System Development and Function, Immune Cell Trafficking, Inflammatory Response	Priming of leukocytes	0.000367		0.762	bias	CD2,CSF2,KLRC4-KLRK1/KLRK1,TLR9	4
Cell-mediated Immune Response, Cellular Movement, Hematological System Development and Function, Immune Cell Trafficking	Transmigration of T lymphocytes	0.000367		1.925	bias	CCL5,CXCL11,CXCR3,ZAP70	4
Dermatological Diseases and Conditions, Immunological Disease, Organismal Injury and Abnormalities	Vitiligo vulgaris	0.000367				GZMB,HLA-DQA1,PTPN22,UBASH3A	4
Cancer, Hematological Disease, Immunological Disease, Organismal Injury and Abnormalities	B-cell childhood acute lymphoblastic leukemia	0.000372				CD19,CD247,CD3D,CD3E,CD3G,IKZF1	6
Cancer, Hematological Disease, Immunological Disease, Organismal Injury and Abnormalities	Angioimmunoblastic T-cell lymphoma	0.000375				CCL19,CD27,CD40LG,CD52,CR2,CXCL13,HLA-DPB1,MAL,MS4A1,PDCD1,PIM2,SELP,SPIB	13
Cancer, Hematological Disease, Organismal Injury and Abnormalities	Refractory malignant lymphoid neoplasm	0.000377				CD19,CD22,CD247,CD3D,CD3E,CD3G,CD52,FLT3,MS4A1,PDCD1	10
Cell Signaling, Cellular Function and Maintenance, Vitamin and Mineral Metabolism	Elevation of Ca2+ in cytosol	0.000378				CCR2,CCR4,CCR5,CCR7,CD52,CXCL13,TACR1	7
Cardiovascular System Development and Function, Cell-To-Cell Signaling and Interaction	Adhesion of vascular endothelial cells	0.000387		1.393	bias	CD40LG,CDH2,ICOS,IFNG,ITGAL,LGALS2,MUC4,SELE,SELP	9
Cancer, Organismal Injury and Abnormalities, Reproductive System Disease	Uterine serous papillary cancer	0.000389				ABCB1,ALDH1A1,C7,CFB,CHRDL1,CRABP1,DES,FGL2,GZMA,GZMK,ITM2A,LCN2,LRRC17,MAL,SPOCK2,WFDC2	16
Cancer, Organismal Injury and Abnormalities	Glandular intraepithelial neoplasm	0.000404				ACTC1,ATP10B,CD74,CDH2,CFB,CR2,FAM3B,FOXA1,GBP4,LTF,MUC16,MUC21,PROM1,TFF3,TLR10,WDFY4,WFDC2	17
Cardiovascular Disease, Hematological Disease, Organismal Injury and Abnormalities	Anemia	0.000409				C4A/C4B,CD177,CD52,CFB,CSF2RB,FLT3,HLA-DQA1,IFNG,IL2RB,IL2RG,MS4A1,P2RY12,PDCD1,PRF1,SELE,SELL,SELP,TARP,TF	19
Cancer, Organismal Injury and Abnormalities, Reproductive System Disease	Prostatic intraepithelial neoplasia	0.000417				ACTC1,CD74,CFB,FAM3B,FOXA1,LTF,PROM1,TFF3,WFDC2	9
Cardiovascular Disease, Hereditary Disorder, Organismal Injury and Abnormalities, Skeletal and Muscular Disorders	Familial dilated cardiomyopathy	0.000419				ACTC1,ACTN2,ANKRD1,DES,JPH2,MYL2,MYPN	7
Hematological Disease, Immunological Disease, Metabolic Disease	Hypogammaglobulinemia	0.000423				C4A/C4B,CD79A,CD79B,ICOS,TNFRSF13B	5
Cancer, Organismal Injury and Abnormalities, Reproductive System Disease	Malignant neoplasm of male genital organ	0.000429				ABCB1,ACTC1,ADAMDEC1,AK5,ALOX15,ANKRD1,APOL3,APOL4,ARPP21,ATP13A4,BIN2,BTLA,C4A/C4B,C7,CACNA1S,CAPN14,CCL5,CCR2,CCR4,CCR7,CD1E,CD2,CD40LG,CD52,CD74,CD79A,CDH2,CEACAM1,CFB,CHGB,CHL1,CHRNA1,CHRNG,CIITA,CKM,CLCA4,CLEC9A,COL11A1,COL6A5,CR2,CSDC2,CSF2RB,CXCR3,CYTIP,DMBT1,DNASE1L3,DOCK2,DOCK8,DUOX2,ECEL1,EOMES,ETV7,FAM3B,FASLG,FCRL1,FCRL5,FLT3,FOXA1,FOXA2,GIMAP7,GPR55,GZMA,HLA-DQA1,HLA-DRB1,HS3ST4,IDO1…	149
Cellular Development, Cellular Growth and Proliferation, Hematological System Development and Function, Hematopoiesis, Lymphoid Tissue Structure and Development, Tissue Development	Hematopoiesis of phagocytes	0.00043		0.105	bias	CD40LG,CD74,CSF2,CSF2RB,CXCL11,IFNG,IKZF1,LTF,SPIB,UBD	10
Gastrointestinal Disease, Hepatic System Disease, Organismal Injury and Abnormalities	Hepatic injury	0.000457				CCL5,CCR5,CCR7,CSF2RB,CXCL10,CXCR3,GABRP,HLA-DRA,HLA-DRB1,IL2RB,IL2RG,PDCD1,PTPRC	13
Cancer, Hematological Disease, Organismal Injury and Abnormalities	Bone marrow cancer	0.000462				ABCB1,ACTN2,ATP6V0A4,BCL2L14,C2orf54,C4A/C4B,CCR5,CD19,CD2,CD247,CD38,CD48,CD52,CD7,CD74,CHGB,CHIT1,CHL1,CLCA4,CP,CSF2,CSF2RB,CTSW,CXCL10,DES,DMBT1,ECEL1,FASLG,FLT3,FUT7,GABRP,GBP4,GPR174,GSTA1,HLA-DQA1,HLA-DRA,HLA-DRB1,IFNG,IKZF1,IL2RB,IL2RG,IRF8,LCN2,LYZ,MAP4K1,MUC16,MUC4,MUC5B,NLRC3,NUGGC,PDCD1,PLEKHG7,POPDC3,PROM1,PTPRC,PVRIG,SASH3,SIRPG,SLC13A2,SLC34A2,TF,TGM3,TMPRSS11B,TSPAN8,ZNF683,ZNF831	66
Cell Death and Survival	Apoptosis of phagocytes	0.000463		0.669		CCL5,CD40LG,CSF2,FASLG,IFNG,LCN2,LTF,TLR9	8
Cell-To-Cell Signaling and Interaction, Hematological System Development and Function, Immune Cell Trafficking, Inflammatory Response	Aggregation of leukocytes	0.000472		1.982	bias	ITGAL,SELL,SELP,TLR7	4
Cardiovascular System Development and Function, Cellular Movement	Chemotaxis of endothelial cell lines	0.000472		1	bias	CXCL10,CXCL11,CXCL9,SELE	4
Hematological System Development and Function, Humoral Immune Response, Lymphoid Tissue Structure and Development, Tissue Morphology	Quantity of B lymphocytes	0.000472				CD19,ICOS,TNFRSF13B,TNFRSF17	4
Cell Death and Survival, Cellular Compromise	Cytotoxicity of T lymphocytes	0.000499		1.091	bias	CCL5,FASLG,HLA-DRB1,KLRD1,PRF1	5
Cancer, Hematological Disease, Immunological Disease, Organismal Injury and Abnormalities	Early precursor T-cell acute lymphoblastic leukemia	0.000499				CD2,CD5,CD7,FLT3,IKZF1	5
Cell-To-Cell Signaling and Interaction, Inflammatory Response	Immune response of macrophages	0.000499	Increased	2.195	bias	ALOX15,CD40LG,GPR18,HSH2D,IFNG	5
Cellular Compromise	Acidification of intracellular space	0.000502				DUOX2,IFNG	2
Cancer, Organismal Injury and Abnormalities, Renal and Urological Disease	Advanced renal pelvis urothelial cancer	0.000502				IDO1,PDCD1	2
Cancer, Organismal Injury and Abnormalities, Renal and Urological Disease	Advanced transitional cell bladder cancer	0.000502				IDO1,PDCD1	2
Hematological Disease, Hereditary Disorder, Organismal Injury and Abnormalities	Bleeding disorder due to P2RY12 defect	0.000502				P2RX1,P2RY12	2
Cellular Movement, Hematological System Development and Function, Immune Cell Trafficking	Chemotaxis by myeloid dendritic cells	0.000502				CCL19,CCR7	2
Cell Death and Survival, Cellular Compromise	Cytotoxicity of keratinocyte cancer cell lines	0.000502				GZMB,PRF1	2
Hereditary Disorder, Immunological Disease, Organismal Injury and Abnormalities	Familial CD8 deficiency	0.000502				CD8A,ZAP70	2
