# Supplementary material for: Pan-cancer deconvolution of tumour composition using DNA methylation
Source: Nat Commun. 2018 Aug 13;9:3220. doi: 10.1038/s41467-018-05570-1 (PMC6089972; doi:10.1038/s41467-018-05570-1)
Supplement: Supplementary file 7 — Supplementary Data 4 [file 41467_2018_5570_MOESM7_ESM.xlsx]

## Sheet: Supp_data4
Supplementary Data 4. Upstream regulator analysis for the genes in Supplementary Data 1
Upstream Regulator	Log Fold Change (Hot vs Cold)	Molecule Type	Predicted Activation State	Activation z-score	p-value of overlap	Target molecules in dataset	Mechanistic Network
MYOCD		transcription regulator	Inhibited	-2.178	bias	2.16e-05	ACTC1,ACTN2,DES,HSPB7,MYL2,MYL4,PLA2G2A,TNNI1
IRF4	1.77	transcription regulator	Inhibited	-2.351	bias	1.08e-08	CIITA,CSF2,CXCL10,CXCL11,CXCL9,FCER2,GBP1,IFNG,IL18RAP,SPIB,TBX21
CBX5		transcription regulator	Inhibited	-2.53	bias	0.000143	ABCB1,C9orf152,CEACAM1,FOXA1,LCN2,MUC13,RARRES3,SCG5,TFF3,TSPAN8
SOX11	-1.239	transcription regulator	Activated	2.425		0.00431	CCL5,CD19,CD52,IKZF3,MS4A1,SPIB
STAT1		transcription regulator	Activated	3.729	bias	2.37e-10	APOL4,BATF2,C4A/C4B,CCL19,CIITA,CXCL10,CXCL11,CXCL9,DEFB4A/DEFB4B,DUOX2,GBP1,GBP4,GBP5,HLA-DQA1,IDO1,SERPINB4,WARS
CEBPA		transcription regulator	Activated	2.121	bias	0.00196	CD3G,CD7,GBP1,IL12B,ITGAL,KLRC4,LTF,PTPRC,TLR9
IRF1		transcription regulator	Activated	2	bias	2.08e-06	CCL19,CEACAM1,CIITA,CXCL10,IDO1,IFNG,PIGR,RARRES3
POU2F2		transcription regulator	Activated	2.236	bias	0.00298	BANK1,CD22,FCRL1,FCRL2,FCRL4,MS4A1
ELF3		transcription regulator				0.00054	COL2A1,LYZ,SPRR2A
Smad1/5/8		group				0.0219	COL10A1
Histone h3		group				0.0415	CEACAM1,CIITA,CXCL10,EOMES,FASLG,FOXA1,FOXA2,MUC4,NCF1,TMPRSS2
Smad2/3		group				0.0367	EOMES,FOXA2
N-cor		group				0.0319	CR2,CXCL10
Adaptor protein 2		complex				0.0434	PIGR
NFkB (complex)		complex				1.87e-05	CCL5,CCR7,CIITA,CXCL10,DEFB4A/DEFB4B,FASLG,HLA-DMB,IL12B
Nfat (family)		group				0.00679	IFNG,TLR10
TOX2		transcription regulator				0.0219	TBX21
IRF2BPL		other				0.0434	KISS1
ZFP91		transcription regulator				0.0434	CCL19
TCFL5		transcription regulator				0.0219	CD2
STAT3		transcription regulator		0.494	bias	0.0034	CDH2,CEACAM1,CXCL10,CXCL9,ICOS,IL9R,KLRC4-KLRK1/KLRK1,MYOG,PROM1,SLAMF1
BCOR		transcription regulator				9.81e-05	BANK1,CD74,CIITA,MS4A1
NFATC3		transcription regulator				0.00936	CXCR5,FASLG
HAND2		transcription regulator		-1.664	bias	0.00012	ACTC1,ACTN2,DES,HSPB7,MYL4,PLA2G2A
GATA2		transcription regulator				0.0134	CCL5,CXCL10,TMPRSS2
ACTL6A		other				0.0028	IFNG,TBX21
EP400		other				0.00048	IFNG,TBX21
RUNX3		transcription regulator				0.0231	CIITA,ITGAL
REL		transcription regulator				0.000708	CD40LG,CIITA,CR2,FCER2,IRF4
USF1		transcription regulator				0.00014	CD2,CEACAM1,CIITA,CR2,MS4A1,PIGR
IRF8	1.188	transcription regulator				0.000836	BANK1,CD74,CIITA,MS4A1
STAT4		transcription regulator				0.0434	TBX21
CIITA	1.457	transcription regulator				0.000797	HLA-DMB,HLA-DRA,HLA-DRB1
POU2F3		transcription regulator				0.0434	SPRR2A
SIM2		transcription regulator				0.0319	CDH2,CEACAM7
CEBPE		transcription regulator				0.00318	IL5RA,LTF,TLR9
POU2F1		transcription regulator				0.0104	CXCR5,HLA-DRA,TMPRSS2
CREM		transcription regulator				0.00474	CD247,CD8A,CD8B
SP1		transcription regulator		0.816	bias	7.58e-05	CD79B,CDH2,CEACAM1,CIITA,COL2A1,CR2,CXCL10,FASLG,HAS1,IL21R,IL2RB,IRF4,KCNA3,KISS1,MUC4,MUC5B,PROM1
SPI1		transcription regulator				0.000329	CCR7,CHIT1,CIITA,CSF2RB,FUT7,IL12B,MS4A1
GATA4		transcription regulator		-1.026	bias	3.23e-05	ACTC1,ACTN2,DES,HSPB7,IRF8,MUC4,MYL4,PLA2G2A
SMC3		other				0.0219	HLA-DRB1
RFXAP		transcription regulator				0.0156	HLA-DQA1,HLA-DRA
STAT2		transcription regulator				0.00232	CCL19,CXCL10,GBP1,WARS
JUN		transcription regulator		-0.218	bias	0.0284	ABCB1,CSF2,CXCL10,FASLG,FOXA1,FOXA2,IFNG
CREB1		transcription regulator				0.0108	CIITA,FUT7,HLA-DRA,MUC5B,TLR9
CEBPB		transcription regulator				0.002	ABCB1,ALDH1A1,CCL5,CCR5,CHIT1,IL12B,TLR9
HDAC3		transcription regulator				0.00628	CDH2,CXCL10,MUC4,TLR9
POU5F1		transcription regulator		1.352		0.0255	CD27,CDH2,EOMES,FASLG,FGF5,FOXA2,LTA
YBX1		transcription regulator				0.0251	ABCB1,CCL5,DEFB4A/DEFB4B
STAT6		transcription regulator				0.0274	FCER2,SERPINB4,TFF3
ETV5		transcription regulator				0.0408	CDH2,KRT13,TJP3
IRF7		transcription regulator				0.0168	CCL19,CXCL10,CXCL9
PML		transcription regulator				0.000343	CIITA,HLA-DMB,HLA-DRA
PAX5		transcription regulator				0.047	CD19,FCER2
BCL6		transcription regulator		0.927		0.000446	CCR7,CD19,CD79B,CIITA,COL2A1,FCER2,FUT7
DNMT3A		enzyme				0.00566	ECEL1,FOXA1,MUC4
TAF12		transcription regulator				0.0219	SELE
FOXA2	-1.044	transcription regulator				0.0274	ABCB1,FOXA2,MUC4
SMAD4		transcription regulator				0.0182	ACKR1,IFNG,MUC4,PNOC,PTPRC,TBX21
TCF3		transcription regulator				0.0194	AZGP1,CR2,MUC16,PTPRCAP
CTCF		transcription regulator				0.0408	HLA-DQA1,HLA-DRB1,MUC5B
MYOD1		transcription regulator				0.0434	MYOG
TBX5		transcription regulator		-1.664	bias	0.00012	ACTC1,ACTN2,DES,HSPB7,MYL4,PLA2G2A
ATF1		transcription regulator				0.00474	CIITA,FUT7,MUC5B
EZH2		transcription regulator		1.508	bias	7.38e-05	CSF2,CXCL10,CXCL11,FLT3,FOXA1,IL11,IL36A,LCN2,PIM2,PROM1,RARRES3,SOX10,UBD
MSC		transcription regulator				0.0028	CD19,CD79A
ATF7		transcription regulator				0.0434	SELE
SMARCA2		transcription regulator				0.00449	CP,CXCL13,IFNG,TBX21
TBX21	1.376	transcription regulator				5.81e-07	CCR4,CXCR3,GZMB,IFNG,PRF1
SATB1		transcription regulator		-0.74		1.11e-08	CEACAM1,CSF2,GPR18,HLA-DMB,IKZF1,IL18RAP,IRF8,LAG3,MAL,P2RY8,PRKCB,SELL,SLC27A2,WARS
NFKBIZ		transcription regulator				4.12e-05	DEFB4A/DEFB4B,IFNG,LCN2
HNF1B		transcription regulator				0.047	GSTA1,MUC4
ZBTB32		transcription regulator				0.0219	CIITA
DNAJB6		transcription regulator				0.00391	AZGP1,CDH2,KISS1
EBF1		transcription regulator				0.00142	CD79A,CD79B
ZNF423		transcription regulator				0.00048	CD79A,CD79B
GATA6		transcription regulator				0.0208	ABCB1,ALOX15,FOXA2,IRF8
SMAD3		transcription regulator				0.0403	ANKRD1,IFNG,IL11,TBX21
NOTCH2		transcription regulator				0.0274	FCER2,TFF3
SMARCB1		transcription regulator				0.0251	ABCB1,IFNG,TBX21
NFKB2		transcription regulator				0.0168	CCL19,CXCL13,IRF4
NFATC1		transcription regulator				0.0123	CD40LG,TBX21
SOX9		transcription regulator				0.00474	CEACAM5,COL2A1,DMBT1
HOXC6		transcription regulator				0.0434	ABCB1
ETS2		transcription regulator				0.047	CGB3 (includes others),TLR9
TAL1		transcription regulator		-1.342		0.000406	ARPP21,AZGP1,CD1E,CD7,FCRL1,IKZF3,IL10RA,MUC16,NCF1C,PLA2G2A,PTPRCAP,SLAMF1,TMEM156
ZBTB7B		transcription regulator				0.00459	COL2A1,EOMES
TCF12		transcription regulator				0.0438	AZGP1,IL10RA,PTPRCAP
IRF3		transcription regulator				0.0102	CCL19,CCL5,CDH2,CXCL10
WAS		other				0.0028	IFNG,TBX21
CDX1		transcription regulator				0.0434	MUC4
YY1		transcription regulator				0.0207	GBP1,HLA-DRA,KISS1
NFATC2		transcription regulator				3.32e-05	AQP5,CD3G,CD40LG,FASLG,IRF4,PLA2G2A
SMARCC2		transcription regulator				0.0028	IFNG,TBX21
PRDM1		transcription regulator				0.0231	CIITA,IDO1
NFKB1		transcription regulator				3.7e-05	ANKRD1,CCL19,CCL5,CIITA,CR2,CXCL10,HLA-DMB,IL12B,IRF4,TLR9
RELA		transcription regulator		1.765	bias	8.11e-07	ANKRD1,CCL19,CCL5,CCR7,CIITA,CR2,CSF2,CXCL10,CXCL11,CXCL9,FASLG,GSTA1,IFNG,IRF4,TLR9,UBD
DNMT3B		enzyme				0.0198	FOXA1,MUC4,PRKCB,RAB39B,SH2D1A
IRF9		transcription regulator				0.00254	CCL19,CXCL10,GBP1
FOS		transcription regulator				0.0131	CCL5,FASLG,FOXA1,IL11,MMP8
NR3C1		ligand-dependent nuclear receptor		0.692	bias	0.0145	ACTN2,APOL3,BCL2L14,CCL5,CD38,CD40LG,CSF2,DNASE1L3,GZMA,IL11,IL12B,IP6K3,MAL,MT1L,PRKCB,SELE
STAT5A		transcription regulator				0.000256	ABCB1,C9orf152,CEACAM1,FOXA1,LCN2,MUC13,RARRES3,SCG5,TFF3,TSPAN8
FOXA1	1.054	transcription regulator		-0.75		0.00109	CXCL10,FOXA1,FOXA2,MUC4,TF,TFF3,TMPRSS2
IRF5		transcription regulator				0.00679	CCL19,IL12B
SMARCA4		transcription regulator		1.897	bias	0.000728	ABCB1,APOL3,AZGP1,CCR2,CD52,CD74,CIITA,CP,CXCR6,CYP4B1,FMO2,HLA-DRA,IFNG,IL11,LRMP,MT1L,PCP4L1,SCG5,TBX21,TSPAN8,UBD
RARA		ligand-dependent nuclear receptor		-1.342		0.0302	CD38,CD7,CEACAM5,CEACAM6,CP,IL5RA,PIK3CG,RARRES1,SELL
RELB		transcription regulator				0.0168	CCL19,CIITA,IRF4
CREBBP		transcription regulator				0.00934	COL2A1,CXCL10,CXCL9,FUT7
CTNNB1		transcription regulator				0.00961	ABCB1,ABCD2,ALDH1A1,CDH2,CEACAM1,IDO1,KLRC3,MT1L,TSPAN8
CUX1		transcription regulator				0.00107	CCL5,CDH2,CXCL10,KISS1,LTF
BRD4		kinase				0.0207	CXCR5,IRF4,MAL
RFX5		transcription regulator				3.46e-06	CD74,CR2,HLA-DMB,HLA-DRA,HLA-DRB1
ID2		transcription regulator				0.0123	CD19,CD79A
BCL11B		transcription regulator				0.0417	IFNG,LTA
RAD21		transcription regulator				0.00398	HLA-DQA1,HLA-DRA,HLA-DRB1,PIM2
