# Supplementary material for: Pan-cancer deconvolution of tumour composition using DNA methylation
Source: Nat Commun. 2018 Aug 13;9:3220. doi: 10.1038/s41467-018-05570-1 (PMC6089972; doi:10.1038/s41467-018-05570-1)
Supplement: Supplementary file 8 — Supplementary Data 5 [file 41467_2018_5570_MOESM8_ESM.xlsx]

## Sheet: Supp_data5
Supplementary Data 5. Differential protein expression between hot and cold HNSCCs as measured by reverse-phase protein array
logFC(Hot vs Cold)	Average Abundance	t	P.Value	FDR	Protein
-0.305711	0.259184	-5.28599	3.30779e-07	4.33321e-05	FIBRONECTIN
-0.557141	1.35868	-5.08559	8.51668e-07	5.57843e-05	PAI1
0.617713	0.799694	4.86027	2.39147e-06	0.000104428	CASPASE7CLEAVEDD198
0.162139	0.0106206	4.06026	7.07332e-05	0.00231651	LCK
-0.26589	-0.394285	-3.43867	0.000713553	0.0186951	PAXILLIN
-0.111985	-0.0394887	-3.17699	0.00172823	0.037733	CYCLIND1
-0.42161	1.70743	-3.1125	0.00213154	0.0398903	CAVEOLIN1
0.236079	0.103062	2.93798	0.0036983	0.0605596	S6PS240S244
-0.175574	0.670269	-2.77582	0.00603803	0.0878869	CD49B
-0.0883218	0.135644	-2.73124	0.00688336	0.090172	RAD51
