# Supplementary material for: Pan-cancer deconvolution of tumour composition using DNA methylation
Source: Nat Commun. 2018 Aug 13;9:3220. doi: 10.1038/s41467-018-05570-1 (PMC6089972; doi:10.1038/s41467-018-05570-1)
Supplement: Supplementary file 9 — Supplementary Data 6 [file 41467_2018_5570_MOESM9_ESM.xlsx]

## Sheet: Supp_data6
Supplementary Data 6. Canonical pathway analysis for pan-cancer hot vs cold transcriptional signature
Canonical Pathway	-LOG10(p.value of enrichment)	Ratio	Activation Z-score	Genes in Gene set
Primary Immunodeficiency Signaling	16.2	0.295	NaN	IL2RG,CD40LG,CD19,CD3E,CD79A,CD8A,CD3D,TNFRSF13C,PTPRC,LCK,ZAP70,ICOS,TNFRSF13B
Th1 and Th2 Activation Pathway	14.5	0.106	NaN	CD247,IFNG,CD40LG,IL2RG,CCR5,CD3E,IL12RB1,IKZF1,CXCR3,TBX21,CD8A,CD3D,CD3G,CCR4,LTA,ICOS,CXCR6,HLA-DOB,TIMD4
Altered T Cell and B Cell Signaling in Rheumatoid Arthritis	13.7	0.169	NaN	IFNG,CD40LG,SLAMF1,CD79B,LTB,CD79A,TNFRSF13C,TNFRSF17,TLR10,CXCL13,LTA,HLA-DOB,TNFRSF13B,FASLG
Communication between Innate and Adaptive Immune Cells	12	0.149	NaN	IFNG,CD40LG,CD79B,CD79A,CCL5,CD8A,CD8B,TNFRSF13C,TNFRSF17,CXCL10,TLR10,TNFRSF13B,CCR7
Th2 Pathway	11.4	0.103	1.265	CD247,CD3G,IFNG,CCR5,IL2RG,CCR4,CD3E,IL12RB1,IKZF1,ICOS,CXCR6,HLA-DOB,TBX21,CD3D,TIMD4
Th1 Pathway	10.9	0.108	3.464	CD247,IFNG,CCR5,CD40LG,CD3E,IL12RB1,CXCR3,TBX21,CD8A,CD3D,CD3G,LTA,ICOS,HLA-DOB
Pathogenesis of Multiple Sclerosis	10.4	0.667	NaN	CXCL10,CCR5,CXCL11,CXCR3,CCL5,CXCL9
iCOS-iCOSL Signaling in T Helper Cells	10.3	0.11	3	CD247,IL2RG,CD40LG,CD3E,TRAT1,CD3D,PTPRC,CD3G,LCK,ZAP70,ICOS,HLA-DOB,ITK
T Cell Receptor Signaling	9.61	0.111	NaN	CD247,PTPRC,CD3G,PTPN7,LCK,CD3E,ZAP70,CD8A,CTLA4,CD3D,CD8B,ITK
Crosstalk between Dendritic Cells and Natural Killer Cells	9.36	0.124	NaN	IFNG,IL2RG,PRF1,CD40LG,KLRC4-KLRK1/KLRK1,LTA,NCR3,LTB,ITGAL,FASLG,CCR7
Cytotoxic T Lymphocyte-mediated Apoptosis of Target Cells	8.04	0.226	-0.378	CD247,CD3G,PRF1,CD3E,GZMB,CD3D,FASLG
T Helper Cell Differentiation	7.96	0.13	NaN	IFNG,IL2RG,CD40LG,IL12RB1,IL21R,ICOS,HLA-DOB,CXCR5,TBX21
CTLA4 Signaling in Cytotoxic T Lymphocytes	7.73	0.102	NaN	CD247,CD3G,LCK,CD3E,ZAP70,TRAT1,CD8A,CTLA4,CD3D,CD8B
Type I Diabetes Mellitus Signaling	7.36	0.0935	0	CD247,CD3G,IFNG,PRF1,CD3E,GZMB,LTA,HLA-DOB,CD3D,FASLG
Calcium-induced T Lymphocyte Apoptosis	7.21	0.133	2.828	CD247,CD3G,LCK,CD3E,ZAP70,HLA-DOB,CD3D,PRKCB
CD28 Signaling in T Helper Cells	6.66	0.0787	1.342	CD247,PTPRC,CD3G,LCK,CD3E,ZAP70,HLA-DOB,CTLA4,CD3D,ITK
CCR5 Signaling in Macrophages	5.72	0.086	NaN	CD247,CD3G,CCR5,CD3E,CCL5,CD3D,FASLG,PRKCB
Hematopoiesis from Pluripotent Stem Cells	5.72	0.143	NaN	CD247,CD3G,CD3E,CD8A,CD3D,CD8B
Allograft Rejection Signaling	5.37	0.125	NaN	IFNG,PRF1,CD40LG,GZMB,HLA-DOB,FASLG
B Cell Development	5.26	0.172	NaN	PTPRC,CD19,CD79B,HLA-DOB,CD79A
Role of NFAT in Regulation of the Immune Response	5.25	0.0552	3.162	CD247,CD3G,LCK,CD79B,CD3E,ZAP70,HLA-DOB,CD79A,CD3D,ITK
Phospholipase C Signaling	5.03	0.0468	2.646	CD247,CD3G,LCK,CD79B,CD3E,PLA2G2D,ZAP70,CD79A,CD3D,PRKCB,ITK
Natural Killer Cell Signaling	4.89	0.0667	NaN	CD247,LCK,SH2D1A,KLRC4-KLRK1/KLRK1,KLRB1,ZAP70,NCR3,PRKCB
Granulocyte Adhesion and Diapedesis	4.71	0.0542	NaN	CXCL10,SELL,CXCL11,CXCL13,XCL2,CCL5,CXCL9,ITGAL,CCL19
Systemic Lupus Erythematosus Signaling	4.56	0.0461	NaN	CD247,PTPRC,CD3G,LCK,CD40LG,CD79B,CD3E,CD79A,TNFRSF13C,CD3D
Autoimmune Thyroid Disease Signaling	4.45	0.119	NaN	PRF1,CD40LG,GZMB,HLA-DOB,FASLG
Graft-versus-Host Disease Signaling	4.35	0.114	NaN	IFNG,PRF1,GZMB,HLA-DOB,FASLG
Tumoricidal Function of Hepatic Natural Killer Cells	4.24	0.167	NaN	PRF1,GZMB,ITGAL,FASLG
Nur77 Signaling in T Lymphocytes	3.95	0.0943	NaN	CD247,CD3G,CD3E,HLA-DOB,CD3D
NF-ÎºB Activation by Viruses	3.88	0.069	2.236	LCK,CCR5,CXCR5,ITGAL,PRKCB,CR2
PI3K Signaling in B Lymphocytes	3.85	0.0556	2.449	PTPRC,BLK,CD19,CD79B,CD79A,PRKCB,CR2
OX40 Signaling Pathway	3.84	0.0893	-2	CD247,CD3G,CD3E,HLA-DOB,CD3D
Agranulocyte Adhesion and Diapedesis	3.71	0.0455	NaN	CXCL10,SELL,CXCL11,CXCL13,XCL2,CCL5,CXCL9,CCL19
Hepatic Fibrosis / Hepatic Stellate Cell Activation	3.6	0.0437	NaN	IFNG,CD40LG,CCR5,CXCR3,CCL5,CXCL9,FASLG,CCR7
PKCÎ¸ Signaling in T Lymphocytes	3.31	0.0455	NaN	CD247,CD3G,LCK,CD3E,ZAP70,HLA-DOB,CD3D
Role of Hypercytokinemia/hyperchemokinemia in the Pathogenesis of Influenza	3.31	0.0976	NaN	CXCL10,IFNG,CCR5,CCL5
Neuroprotective Role of THOP1 in Alzheimer's Disease	3.28	0.0536	2	GZMA,IFNG,GZMK,GZMB,PNOC,GZMM
Regulation of IL-2 Expression in Activated and Anergic T Lymphocytes	3.14	0.0633	NaN	CD247,CD3G,CD3E,ZAP70,CD3D
Cdc42 Signaling	2.96	0.0465	-1.342	CD247,CD3G,CD3E,HLA-DOB,CD3D,ITK
NF-ÎºB Signaling	2.94	0.0393	2.646	TLR10,LCK,CD40LG,LTA,ZAP70,PRKCB,TNFRSF17
IL-17A Signaling in Gastric Cells	2.85	0.12	NaN	CXCL10,CXCL11,CCL5
Reelin Signaling in Neurons	2.84	0.0543	NaN	BLK,LCK,CNR2,MAP4K1,ITGAL
3-phosphoinositide Biosynthesis	2.73	0.0361	NaN	PTPRC,PTPN7,CD19,LCK,PDCD1,ICOS,TRAT1
Role of MAPK Signaling in the Pathogenesis of Influenza	2.44	0.0571	NaN	CXCL10,IFNG,PLA2G2D,CCL5
Superpathway of Inositol Phosphate Compounds	2.34	0.0307	NaN	PTPRC,PTPN7,CD19,LCK,PDCD1,ICOS,TRAT1
Role of PI3K/AKT Signaling in the Pathogenesis of Influenza	2.31	0.0526	NaN	IFNG,CCR5,CCL5,PLAC8
VDR/RXR Activation	2.29	0.0519	NaN	CXCL10,IFNG,CCL5,PRKCB
B Cell Activating Factor Signaling	2.23	0.0732	NaN	TNFRSF13B,TNFRSF13C,TNFRSF17
p70S6K Signaling	2.18	0.0382	2.236	IL2RG,CD19,CD79B,CD79A,PRKCB
B Cell Receptor Signaling	2.15	0.0319	2	PAX5,PTPRC,CD19,CD79B,CD79A,PRKCB
IL-4 Signaling	2.12	0.0465	NaN	IL2RG,IRF4,HLA-DOB,FCER2
IL-7 Signaling Pathway	2.12	0.0465	NaN	PAX5,IFNG,IL2RG,CXCR5
Granzyme B Signaling	2.05	0.125	NaN	PRF1,GZMB
Granzyme A Signaling	2	0.118	NaN	GZMA,PRF1
Tec Kinase Signaling	1.75	0.0298	2	BLK,LCK,FASLG,PRKCB,ITK
Differential Regulation of Cytokine Production in Intestinal Epithelial Cells by IL-17A and IL-17F	1.75	0.087	NaN	IFNG,CCL5
Neuroinflammation Signaling Pathway	1.72	0.0233	1.89	CXCL10,IFNG,TLR10,PLA2G2D,HLA-DOB,CCL5,FASLG
Chemokine Signaling	1.63	0.0441	NaN	CCR5,CCL5,PRKCB
Phagosome Formation	1.6	0.0325	NaN	TLR10,PRKCB,CR2,FCER2
Atherosclerosis Signaling	1.59	0.0323	NaN	IFNG,CD40LG,PLA2G2D,CCR2
Dendritic Cell Maturation	1.59	0.027	2.236	CD40LG,LTA,LTB,HLA-DOB,CCR7
Role of Pattern Recognition Receptors in Recognition of Bacteria and Viruses	1.52	0.0305	NaN	IFNG,LTA,CCL5,PRKCB
IL-15 Signaling	1.51	0.0395	NaN	IL2RG,LCK,FASLG
CD40 Signaling	1.48	0.0385	NaN	CD40LG,LTA,FCER2
IL-12 Signaling and Production in Macrophages	1.39	0.0278	NaN	IFNG,CD40LG,IL12RB1,PRKCB
Antigen Presentation Pathway	1.34	0.0526	NaN	IFNG,HLA-DOB
April Mediated Signaling	1.32	0.0513	NaN	TNFRSF13B,TNFRSF17
Tryptophan Degradation to 2-amino-3-carboxymuconate Semialdehyde	1.21	0.143	NaN	IDO1
Glucocorticoid Receptor Signaling	1.08	0.0179	NaN	CD247,CD3G,IFNG,CD3E,CCL5,CD3D
p38 MAPK Signaling	1.03	0.025	NaN	PLA2G2D,MAP4K1,FASLG
Retinoic acid Mediated Apoptosis Signaling	1.01	0.0339	NaN	IFNG,PARP15
Activation of IRF by Cytosolic Pattern Recognition Receptors	0.983	0.0328	NaN	LTA,ZBP1
NAD biosynthesis II (from tryptophan)	0.956	0.0769	NaN	IDO1
IL-2 Signaling	0.949	0.0312	NaN	IL2RG,LCK
Lymphotoxin Î² Receptor Signaling	0.916	0.0299	NaN	LTA,LTB
Role of JAK1 and JAK3 in Î³c Cytokine Signaling	0.895	0.029	NaN	IL2RG,IL21R
D-myo-inositol (1,4,5,6)-Tetrakisphosphate Biosynthesis	0.895	0.0217	NaN	PTPRC,PTPN7,PDCD1
D-myo-inositol (3,4,5,6)-tetrakisphosphate Biosynthesis	0.895	0.0217	NaN	PTPRC,PTPN7,PDCD1
Caveolar-mediated Endocytosis Signaling	0.875	0.0282	NaN	CD48,ITGAL
MSP-RON Signaling Pathway	0.865	0.0278	NaN	IFNG,CCR2
Role of Macrophages, Fibroblasts and Endothelial Cells in Rheumatoid Arthritis	0.862	0.0165	NaN	TLR10,LTA,LTB,CCL5,PRKCB
Toll-like Receptor Signaling	0.837	0.0267	NaN	UBD,TLR10
Differential Regulation of Cytokine Production in Macrophages and T Helper Cells by IL-17A and IL-17F	0.825	0.0556	NaN	CCL5
3-phosphoinositide Degradation	0.806	0.0197	NaN	PTPRC,PTPN7,PDCD1
FcÎ³RIIB Signaling in B Lymphocytes	0.801	0.0253	NaN	CD79B,CD79A
Opioid Signaling Pathway	0.784	0.0169	1	BLK,LCK,PNOC,PRKCB
Role of Lipids/Lipid Rafts in the Pathogenesis of Influenza	0.783	0.05	NaN	IFNG
Inflammasome pathway	0.783	0.05	NaN	AIM2
D-myo-inositol-5-phosphate Metabolism	0.782	0.0192	NaN	PTPRC,PTPN7,PDCD1
Hepatic Cholestasis	0.771	0.019	NaN	IFNG,LTA,PRKCB
IL-17 Signaling	0.752	0.0235	NaN	CXCL10,CXCL11
VEGF Family Ligand-Receptor Interactions	0.729	0.0227	NaN	PLA2G2D,PRKCB
Lipid Antigen Presentation by CD1	0.711	0.0417	NaN	CD3E
Role of JAK1, JAK2 and TYK2 in Interferon Signaling	0.711	0.0417	NaN	IFNG
Tryptophan Degradation III (Eukaryotic)	0.711	0.0417	NaN	IDO1
Death Receptor Signaling	0.699	0.0217	NaN	PARP15,FASLG
TNFR2 Signaling	0.638	0.0345	NaN	LTA
Virus Entry via Endocytic Pathways	0.633	0.0196	NaN	ITGAL,PRKCB
SAPK/JNK Signaling	0.627	0.0194	NaN	LCK,MAP4K1
G Protein Signaling Mediated by Tubby	0.613	0.0323	NaN	LCK
4-1BB Signaling in T Lymphocytes	0.601	0.0312	NaN	TNFRSF9
MIF-mediated Glucocorticoid Regulation	0.568	0.0286	NaN	PLA2G2D
Interferon Signaling	0.557	0.0278	NaN	IFNG
Complement System	0.557	0.0278	NaN	CR2
Leukocyte Extravasation Signaling	0.55	0.0146	NaN	ITGAL,PRKCB,ITK
Fc Epsilon RI Signaling	0.539	0.0168	NaN	PLA2G2D,PRKCB
Role of Tissue Factor in Cancer	0.534	0.0167	NaN	BLK,LCK
GÎ±i Signaling	0.534	0.0167	NaN	CCR4,CNR2
Sperm Motility	0.534	0.0167	NaN	PLA2G2D,PRKCB
Renin-Angiotensin Signaling	0.529	0.0165	NaN	CCL5,PRKCB
Role of PKR in Interferon Induction and Antiviral Response	0.51	0.0244	NaN	IFNG
Mechanisms of Viral Exit from Host Cells	0.51	0.0244	NaN	PRKCB
CCR3 Signaling in Eosinophils	0.505	0.0159	NaN	PLA2G2D,PRKCB
Role of IL-17F in Allergic Inflammatory Airway Diseases	0.501	0.0238	NaN	CXCL10
MIF Regulation of Innate Immunity	0.493	0.0233	NaN	PLA2G2D
UVC-Induced MAPK Signaling	0.493	0.0233	NaN	PRKCB
iNOS Signaling	0.485	0.0227	NaN	IFNG
HMGB1 Signaling	0.483	0.0153	NaN	IFNG,LTA
IL-9 Signaling	0.477	0.0222	NaN	IL2RG
nNOS Signaling in Neurons	0.469	0.0217	NaN	PRKCB
Corticotropin Releasing Hormone Signaling	0.466	0.0148	NaN	FASLG,PRKCB
CD27 Signaling in Lymphocytes	0.427	0.0192	NaN	CD27
Role of Cytokines in Mediating Communication between Immune Cells	0.427	0.0192	NaN	IFNG
Transcriptional Regulatory Network in Embryonic Stem Cells	0.414	0.0185	NaN	EOMES
autophagy	0.414	0.0185	NaN	CTSW
Phospholipases	0.384	0.0169	NaN	PLA2G2D
Induction of Apoptosis by HIV1	0.379	0.0167	NaN	FASLG
Dopamine-DARPP32 Feedback in cAMP Signaling	0.375	0.0125	NaN	KCNJ10,PRKCB
Thrombopoietin Signaling	0.353	0.0154	NaN	PRKCB
Eicosanoid Signaling	0.353	0.0154	NaN	PLA2G2D
Synaptic Long Term Depression	0.351	0.0119	NaN	PLA2G2D,PRKCB
G-Protein Coupled Receptor Signaling	0.35	0.0109	NaN	CCR4,CNR2,PRKCB
UVB-Induced MAPK Signaling	0.348	0.0152	NaN	PRKCB
Wnt/Î²-catenin Signaling	0.348	0.0118	NaN	UBD,MAP4K1
Agrin Interactions at Neuromuscular Junction	0.343	0.0149	NaN	ITGAL
IL-10 Signaling	0.334	0.0145	NaN	CCR5
Role of IL-17A in Arthritis	0.334	0.0145	NaN	CCL5
TREM1 Signaling	0.329	0.0143	NaN	TLR10
Melatonin Signaling	0.329	0.0143	NaN	PRKCB
Myc Mediated Apoptosis Signaling	0.329	0.0143	NaN	FASLG
ErbB4 Signaling	0.329	0.0143	NaN	PRKCB
Role of Wnt/GSK-3Î² Signaling in the Pathogenesis of Influenza	0.316	0.0137	NaN	IFNG
GM-CSF Signaling	0.316	0.0137	NaN	PRKCB
Endothelin-1 Signaling	0.302	0.0108	NaN	PLA2G2D,PRKCB
Role of BRCA1 in DNA Damage Response	0.289	0.0125	NaN	IFNG
Production of Nitric Oxide and Reactive Oxygen Species in Macrophages	0.285	0.0104	NaN	IFNG,PRKCB
Erythropoietin Signaling	0.285	0.0123	NaN	PRKCB
Renal Cell Carcinoma Signaling	0.285	0.0123	NaN	UBD
Macropinocytosis Signaling	0.285	0.0123	NaN	PRKCB
IL-8 Signaling	0.278	0.0102	NaN	PRKCB,CR2
IL-3 Signaling	0.278	0.012	NaN	PRKCB
Prolactin Signaling	0.278	0.012	NaN	PRKCB
ERK/MAPK Signaling	0.272	0.0101	NaN	PLA2G2D,PRKCB
Î±-Adrenergic Signaling	0.271	0.0118	NaN	PRKCB
Growth Hormone Signaling	0.271	0.0118	NaN	PRKCB
Neuregulin Signaling	0.268	0.0116	NaN	PRKCB
LPS-stimulated MAPK Signaling	0.264	0.0115	NaN	PRKCB
PEDF Signaling	0.264	0.0115	NaN	FASLG
TGF-Î² Signaling	0.264	0.0115	NaN	MAP4K1
HER-2 Signaling in Breast Cancer	0.261	0.0114	NaN	PRKCB
Factors Promoting Cardiogenesis in Vertebrates	0.258	0.0112	NaN	PRKCB
Apoptosis Signaling	0.258	0.0112	NaN	FASLG
PDGF Signaling	0.255	0.0111	NaN	PRKCB
Ceramide Signaling	0.245	0.0108	NaN	S1PR4
FcÎ³ Receptor-mediated Phagocytosis in Macrophages and Monocytes	0.245	0.0108	NaN	PRKCB
GABA Receptor Signaling	0.242	0.0106	NaN	UBD
Sumoylation Pathway	0.237	0.0104	NaN	FASLG
ErbB Signaling	0.234	0.0103	NaN	PRKCB
VEGF Signaling	0.226	0.01	NaN	PRKCB
Cholecystokinin/Gastrin-mediated Signaling	0.223	0.0099	NaN	PRKCB
Antioxidant Action of Vitamin C	0.215	0.00962	NaN	PLA2G2D
UVA-Induced MAPK Signaling	0.213	0.00952	NaN	PARP15
Telomerase Signaling	0.205	0.00926	NaN	IL2RG
Nitric Oxide Signaling in the Cardiovascular System	0.205	0.00926	NaN	PRKCB
Paxillin Signaling	0.201	0.00909	NaN	ITGAL
GPCR-Mediated Nutrient Sensing in Enteroendocrine Cells	0.198	0.00901	NaN	PRKCB
