# Supplementary material for: Pan-cancer deconvolution of tumour composition using DNA methylation
Source: Nat Commun. 2018 Aug 13;9:3220. doi: 10.1038/s41467-018-05570-1 (PMC6089972; doi:10.1038/s41467-018-05570-1)
Supplement: Supplementary file 10 — Supplementary Data 7 [file 41467_2018_5570_MOESM10_ESM.xlsx]

## Sheet: Supp_data7
Supplementary Data 7. Results of association analysis between immune cluster and mutation frequency, pan-cancer
Coefficient (Hot vs Cold)	Standard Error	Test Statistic	p.value	Gene	FDR	FDR < 0.1	Previously reported CRISPR hit	FDR < 0.1	FDR<0.05
0.247009	0.0792808	3.11563	0.00183555	PIK3CA	0.0105988	Yes	No	Yes	Yes
-0.31911	0.118952	-2.68268	0.00730357	KRAS	0.0288697	Yes	No	Yes	Yes
0.486001	0.135761	3.57983	0.000343817	RB1	0.0047341	Yes	No	Yes	Yes
0.217298	0.0856799	2.53616	0.0112077	KMT2D	0.0385802	Yes	No	Yes	Yes
0.62642	0.235239	2.66291	0.00774674	B2M	0.0295035	Yes	Yes	Yes	Yes
0.379307	0.116773	3.24824	0.00116122	BRAF	0.00799452	Yes	Yes	Yes	Yes
0.498746	0.128975	3.86699	0.000110189	ARID2	0.00246548	Yes	Yes	Yes	Yes
0.361815	0.126683	2.85606	0.00428939	SETD2	0.0188657	Yes	No	Yes	Yes
0.565107	0.155983	3.62289	0.000291334	STAG2	0.00465911	Yes	No	Yes	Yes
0.496083	0.166929	2.97181	0.00296048	RNF43	0.0139454	Yes	No	Yes	Yes
0.848614	0.264004	3.21439	0.00130721	HLA-A	0.00866631	Yes	Yes	Yes	Yes
0.493016	0.198077	2.48901	0.0128099	ZNF750	0.0432636	Yes	No	Yes	Yes
0.421209	0.12254	3.43732	0.000587506	EP300	0.00553492	Yes	No	Yes	Yes
0.665447	0.161904	4.11012	3.95445e-05	CASP8	0.00176962	Yes	Yes	Yes	Yes
0.339544	0.140038	2.42466	0.0153226	ARHGAP35	0.0498682	Yes	No	Yes	Yes
0.58183	0.224747	2.58882	0.00963049	FUBP1	0.0358136	Yes	No	Yes	Yes
0.479142	0.12157	3.94127	8.10516e-05	CREBBP	0.00241804	Yes	No	Yes	Yes
0.321255	0.125058	2.56884	0.0102039	NSD1	0.0358136	Yes	No	Yes	Yes
0.639988	0.180121	3.55309	0.00038073	FGFR3	0.0048679	Yes	No	Yes	Yes
0.559008	0.183929	3.03926	0.00237161	DNMT3A	0.0121656	Yes	No	Yes	Yes
0.528228	0.159916	3.30315	0.000956039	KANSL1	0.00684524	Yes	Yes	Yes	Yes
0.400678	0.114772	3.49108	0.000481069	ATM	0.00538196	Yes	No	Yes	Yes
0.746656	0.242383	3.08048	0.00206667	MEN1	0.0112101	Yes	No	Yes	Yes
0.463694	0.18041	2.57022	0.0101634	FLT3	0.0358136	Yes	No	Yes	Yes
0.499674	0.123524	4.04516	5.22878e-05	KMT2B	0.0018719	Yes	No	Yes	Yes
0.46912	0.140748	3.33304	0.000859023	ARID1B	0.00647963	Yes	No	Yes	Yes
0.609691	0.182895	3.33356	0.000857436	BMPR2	0.00647963	Yes	No	Yes	Yes
0.563095	0.169103	3.3299	0.000868778	TET2	0.00647963	Yes	No	Yes	Yes
0.525587	0.1458	3.60484	0.000312343	BCOR	0.00465911	Yes	No	Yes	Yes
0.541205	0.17271	3.1336	0.00172674	ACVR2A	0.0103029	Yes	No	Yes	Yes
0.494023	0.18409	2.68359	0.00728364	KDM5C	0.0288697	Yes	No	Yes	Yes
0.709324	0.171116	4.14529	3.39389e-05	ZBTB20	0.00176962	Yes	No	Yes	Yes
0.751716	0.225481	3.33383	0.000856578	RPL22	0.00647963	Yes	No	Yes	Yes
0.541366	0.202196	2.67743	0.00741903	ERCC2	0.0288697	Yes	No	Yes	Yes
0.749721	0.248724	3.01427	0.00257601	WT1	0.0128085	Yes	No	Yes	Yes
0.353566	0.12853	2.75084	0.00594434	NIPBL	0.0253342	Yes	Yes	Yes	Yes
0.911113	0.29987	3.03835	0.00237875	CD58	0.0121656	Yes	Yes	Yes	Yes
0.643781	0.182433	3.52886	0.000417356	DDX3X	0.00498045	Yes	No	Yes	Yes
0.448545	0.115817	3.87288	0.000107556	KMT2A	0.00246548	Yes	No	Yes	Yes
0.624186	0.142838	4.36989	1.24308e-05	SPTAN1	0.00111256	Yes	No	Yes	Yes
0.512502	0.160224	3.19865	0.00138071	BRCA1	0.00882669	Yes	No	Yes	Yes
0.751045	0.26316	2.85395	0.00431788	PPM1D	0.0188657	Yes	No	Yes	Yes
0.720752	0.194327	3.70897	0.000208102	LATS2	0.00413891	Yes	No	Yes	Yes
0.40974	0.150467	2.72312	0.00646683	ERBB3	0.0269201	Yes	No	Yes	Yes
0.523823	0.154655	3.38704	0.000706507	CDK12	0.00632324	Yes	No	Yes	Yes
0.695852	0.153963	4.51962	6.19518e-06	CUX1	0.00110894	Yes	No	Yes	Yes
0.333619	0.111732	2.98589	0.00282758	TG	0.0136794	Yes	No	Yes	Yes
0.842889	0.271595	3.10348	0.0019126	HOXB3	0.0106986	Yes	No	Yes	Yes
0.300838	0.116879	2.57392	0.0100552	CDH10	0.0358136	Yes	No	Yes	Yes
0.762915	0.221569	3.44324	0.000574796	CMTR2	0.00553492	Yes	No	Yes	Yes
0.703346	0.28909	2.43297	0.0149757	RPL5	0.0496416	Yes	No	Yes	Yes
0.504075	0.176638	2.85371	0.00432119	JAK1	0.0188657	Yes	Yes	Yes	Yes
0.63433	0.172959	3.66751	0.000244921	ZMYM3	0.00438409	Yes	No	Yes	Yes
0.603285	0.173987	3.46742	0.000525477	RREB1	0.00553297	Yes	No	Yes	Yes
0.600164	0.189943	3.15971	0.00157925	SMC1A	0.00974776	Yes	No	Yes	Yes
0.0981402	0.0642108	1.52841	0.126412	TP53	0.226165	No	No	No	No
0.00828074	0.11594	0.0714229	0.943061	PTEN	0.959136	No	No	No	No
0.233628	0.0980489	2.38277	0.0171828	ARID1A	0.0549237	No	No	Yes	No
0.248017	0.117576	2.10941	0.0349093	NF1	0.0961349	No	No	Yes	No
0.0982491	0.124135	0.791469	0.42867	FBXW7	0.532861	No	No	No	No
0.0449862	0.154627	0.290933	0.771102	NRAS	0.803076	No	No	No	No
0.273497	0.158672	1.72366	0.0847695	PIK3R1	0.189672	No	No	No	No
0.156192	0.128259	1.21778	0.223307	CDKN2A	0.330347	No	No	No	No
0.10122	0.145452	0.695902	0.48649	NFE2L2	0.580545	No	No	No	No
0.0942272	0.159371	0.591243	0.554358	SMAD4	0.641825	No	No	No	No
0.339643	0.166705	2.03739	0.0416112	BAP1	0.109535	No	No	No	No
0.132153	0.161718	0.817183	0.413824	KEAP1	0.523125	No	No	No	No
-0.0677979	0.133429	-0.508119	0.61137	CTNNB1	0.692628	No	No	No	No
0.250424	0.21696	1.15424	0.248402	IDH1	0.350109	No	No	No	No
0.545242	0.232515	2.34498	0.0190282	HLA-B	0.058725	No	No	Yes	No
0.340502	0.159129	2.13978	0.0323726	EGFR	0.0919792	No	No	Yes	No
0.219764	0.128843	1.70567	0.0880696	ATRX	0.194623	No	No	No	No
0.218954	0.228705	0.957364	0.338383	HRAS	0.451864	No	No	No	No
0.371203	0.22329	1.66242	0.0964281	FOXA1	0.196427	No	No	No	No
0.222489	0.142567	1.5606	0.118619	KDM6A	0.221175	No	No	No	No
0.178345	0.124002	1.43824	0.150365	NOTCH1	0.249216	No	No	No	No
0.116993	0.0977264	1.19714	0.23125	FAT1	0.337821	No	No	No	No
0.165478	0.0884973	1.86987	0.0615021	KMT2C	0.150956	No	No	No	No
-0.148024	0.234245	-0.63192	0.527439	RUNX1	0.61707	No	No	No	No
0.164126	0.117247	1.39983	0.161566	APC	0.262911	No	No	No	No
0.169375	0.236411	0.716443	0.473718	SPOP	0.572943	No	No	No	No
0.0860407	0.233466	0.368537	0.712473	RHOA	0.763669	No	No	No	No
0.216505	0.21442	1.00972	0.312628	NF2	0.423943	No	No	No	No
0.494058	0.338236	1.46069	0.1441	CDKN1B	0.243339	No	No	No	No
0.129063	0.164655	0.783839	0.433135	CTCF	0.533864	No	No	No	No
0.141396	0.200279	0.705994	0.480192	RBM10	0.576875	No	No	No	No
0.276388	0.22001	1.25625	0.209025	ZFP36L1	0.318426	No	No	No	No
0.127481	0.136722	0.932413	0.351123	PBRM1	0.46214	No	No	No	No
0.374067	0.259839	1.43961	0.149977	RAC1	0.249216	No	No	No	No
0.303891	0.193976	1.56664	0.117198	PPP2R1A	0.221175	No	No	No	No
0.292735	0.148755	1.9679	0.0490793	CDH1	0.123735	No	No	No	No
0.222004	0.173965	1.27614	0.201905	KIT	0.311561	No	No	No	No
0.0100801	0.347793	0.0289831	0.976878	IDH2	0.982366	No	No	No	No
0.228693	0.156499	1.46131	0.143931	MAP3K1	0.243339	No	No	No	No
0.337009	0.202751	1.66218	0.0964767	ELF3	0.196427	No	No	No	No
0.180179	0.132053	1.36445	0.172427	SMARCA4	0.273136	No	No	No	No
-0.0923065	0.202948	-0.454828	0.649233	SOX9	0.720515	No	No	No	No
0.310545	0.231756	1.33996	0.180257	CDKN1A	0.283036	No	No	No	No
0.063398	0.212209	0.298753	0.765129	STK11	0.803076	No	No	No	No
0.0562274	0.244327	0.230132	0.817989	VHL	0.841701	No	Yes	No	No
0.176831	0.167234	1.05739	0.290336	GATA3	0.402869	No	No	No	No
-0.0961279	0.256124	-0.375318	0.707424	AJUBA	0.762824	No	No	No	No
0.346131	0.154115	2.24592	0.0247088	CIC	0.0737147	No	No	Yes	No
-0.092605	0.21616	-0.428409	0.668353	MAP2K4	0.729483	No	No	No	No
0.293678	0.19467	1.50859	0.131403	TGFBR2	0.226165	No	No	No	No
0.220485	0.196574	1.12164	0.262018	AXIN1	0.366415	No	No	No	No
-0.195287	0.376117	-0.519221	0.603607	CBFB	0.688189	No	No	No	No
0.369466	0.176415	2.0943	0.0362331	TSC1	0.0982686	No	No	Yes	No
0.0953325	0.202628	0.470481	0.638011	ZFP36L2	0.713775	No	No	No	No
0.269655	0.160683	1.67819	0.0933109	RASA1	0.196427	No	No	No	No
0.154005	0.158758	0.970062	0.332015	EPHA2	0.446848	No	No	No	No
0.139709	0.172274	0.810972	0.417382	FGFR2	0.523125	No	No	No	No
0.366673	0.218037	1.6817	0.0926267	TCF12	0.196427	No	No	No	No
-0.0415118	0.180585	-0.229874	0.81819	ALB	0.841701	No	No	No	No
0.241911	0.14897	1.62389	0.104399	ERBB2	0.207639	No	No	No	No
0.10567	0.234372	0.450866	0.652086	PSIP1	0.720515	No	No	No	No
0.272198	0.126306	2.15506	0.0311569	MGA	0.089953	No	No	Yes	No
-0.0431004	0.148525	-0.29019	0.771671	AMER1	0.803076	No	No	No	No
0.0590303	0.117648	0.501753	0.615841	ZFHX3	0.693306	No	No	No	No
0.38744	0.247009	1.56852	0.116759	PTPN11	0.221175	No	No	No	No
0.0918813	0.242126	0.379477	0.704334	MAP2K7	0.762824	No	No	No	No
0.255378	0.12592	2.0281	0.0425499	NCOR1	0.110383	No	No	No	No
0.171231	0.257121	0.665957	0.505439	GTF2I	0.595221	No	No	No	No
0.235901	0.188846	1.24917	0.211604	TBX3	0.318426	No	No	No	No
0.166738	0.175034	0.952602	0.340792	ARID5B	0.451864	No	No	No	No
0.610391	0.326512	1.86943	0.0615631	RHOB	0.150956	No	No	No	No
1.14198	0.725999	1.57298	0.115723	CEBPA	0.221175	No	No	No	No
0.622116	0.452931	1.37353	0.169587	NPM1	0.273136	No	No	No	No
0.15057	0.169044	0.890714	0.373083	MET	0.483926	No	No	No	No
0.303106	0.253671	1.19488	0.232134	HIST1H3B	0.337821	No	No	No	No
0.310169	0.189383	1.63779	0.101466	TOP2A	0.204073	No	No	No	No
0.519585	0.312678	1.66173	0.0965675	U2AF1	0.196427	No	No	No	No
0.298084	0.341485	0.872905	0.382715	HLA-C	0.489757	No	No	No	No
0.170826	0.219032	0.779912	0.435442	AKT1	0.533864	No	No	No	No
0.0931439	0.312709	0.297862	0.765809	PRKAR1A	0.803076	No	No	No	No
0.353329	0.19391	1.82213	0.0684353	CUL3	0.163332	No	No	No	No
0.283988	0.325566	0.872289	0.38305	PHF6	0.489757	No	No	No	No
0.334027	0.219285	1.52325	0.127696	TCF7L2	0.226165	No	No	No	No
0.197988	0.139244	1.42187	0.155063	MUC6	0.254645	No	No	No	No
0.174866	0.296817	0.589136	0.55577	TGIF1	0.641825	No	No	No	No
0.686605	0.386558	1.7762	0.0756999	FOXQ1	0.175978	No	No	No	No
0.233183	0.433684	0.537679	0.590799	EIF1AX	0.677904	No	No	No	No
0.402432	0.232655	1.72973	0.0836779	EEF1A1	0.189599	No	No	No	No
0.252833	0.202748	1.24703	0.212385	SMC3	0.318426	No	Yes	No	No
0.419643	0.229664	1.8272	0.0676692	RXRA	0.163332	No	No	No	No
0.0919013	0.207694	0.442484	0.658139	ZNRF3	0.722742	No	No	No	No
0.184568	0.155938	1.1836	0.23657	ASXL1	0.3415	No	No	No	No
0.51495	0.338795	1.51995	0.128525	GPS2	0.226165	No	No	No	No
0.111614	0.137788	0.810043	0.417915	MTOR	0.523125	No	No	No	No
-0.0331732	0.259413	-0.127878	0.898245	FOXA2	0.918777	No	No	No	No
0.374334	0.210737	1.77631	0.0756825	ZBTB7B	0.175978	No	No	No	No
0.335088	0.251719	1.3312	0.183124	KLF5	0.285037	No	No	No	No
0.330391	0.217829	1.51674	0.129332	BRD7	0.226165	No	No	No	No
0.441842	0.250974	1.76051	0.0783212	RACGAP1	0.179737	No	No	No	No
0.31775	0.13431	2.3658	0.0179911	CHD4	0.0564984	No	No	Yes	No
0.18385	0.179717	1.02299	0.306312	OR4N2	0.418548	No	No	No	No
0.442413	0.215551	2.05247	0.0401239	RPS6KA3	0.107197	No	No	No	No
0.331699	0.285935	1.16005	0.246029	FOSL2	0.350109	No	No	No	No
0.151823	0.223309	0.679879	0.496581	PDYN	0.588663	No	No	No	No
0.358207	0.229149	1.56321	0.118003	ZFX	0.221175	No	No	No	No
0.361982	0.165121	2.19222	0.0283635	TSC2	0.0832306	No	No	Yes	No
-0.0825644	0.271037	-0.304624	0.760652	HIST1H1C	0.803076	No	No	No	No
0.549045	0.354239	1.54993	0.121159	SMTNL2	0.223581	No	No	No	No
0.424404	0.213611	1.98681	0.0469431	ZNF800	0.12004	No	No	No	No
0.356169	0.213657	1.66701	0.0955115	CSDE1	0.196427	No	No	No	No
18.7563	4346.81	0.00431494	0.996557	GAGE12J	0.996557	No	No	No	No
0.367797	0.318218	1.1558	0.247763	CIB3	0.350109	No	No	No	No
0.334278	0.199855	1.6726	0.0944054	LZTR1	0.196427	No	No	No	No
0.363334	0.228869	1.58752	0.112394	TYRO3	0.221084	No	No	No	No
0.152676	0.210088	0.726723	0.467396	KRT5	0.569142	No	No	No	No
0.601309	0.39398	1.52624	0.126949	HIST1H2BD	0.226165	No	No	No	No
0.0114803	0.348611	0.0329315	0.973729	ATP1B1	0.982366	No	No	No	No
0.250764	0.271715	0.922892	0.356063	UPF3A	0.465222	No	No	No	No
0.589477	0.276852	2.12921	0.0332368	PPP6C	0.0929593	No	No	Yes	No
0.321883	0.213194	1.50981	0.131092	EPS8	0.226165	No	No	No	No
0.223238	0.214461	1.04093	0.29791	PSG4	0.410199	No	No	No	No
-0.536295	0.431078	-1.24408	0.21347	FAM104A	0.318426	No	No	No	No
0.428109	0.313021	1.36767	0.171416	CCND1	0.273136	No	No	No	No
0.375353	0.164391	2.28329	0.0224132	ARHGAP5	0.0679992	No	No	Yes	No
