# Supplementary material for: Pan-cancer deconvolution of tumour composition using DNA methylation
Source: Nat Commun. 2018 Aug 13;9:3220. doi: 10.1038/s41467-018-05570-1 (PMC6089972; doi:10.1038/s41467-018-05570-1)
Supplement: Supplementary file 11 — Supplementary Data 8 [file 41467_2018_5570_MOESM11_ESM.xlsx]

## Sheet: Table S8
Supplementary Data 8. Results of association analysis between immune cluster and copy number alteration frequency, pan-cancer
Coefficient (Hot vs Cold)	std.error	Test Statistic	p.value	FDR	Log Odds Ratio	Cytoband	Peak Coordinates	Peak Type (Amplification/Deletion)	HUGO Gene Symbol	Previously reported CRISPR hit	FDR < 0.1
-0.235385	0.0922432	-2.55179	0.0107172	0.0424862	0.790267	1p22.3	chr1.85980351.85993803	Amp	DDAH1	No	Yes
-0.156093	0.0640259	-2.43797	0.0147699	0.0496807	0.855479	1q32.1	chr1.204519188.204523503	Amp	MDM4	No	Yes
-0.191847	0.0633871	-3.02659	0.00247326	0.0109812	0.825433	1q44	chr1.243894769.243897773	Amp	RP11-370K11.1	No	Yes
-0.191847	0.0633871	-3.02659	0.00247326	0.0109812	0.825433	1q44	chr1.243894769.243897773	Amp	AKT3	No	Yes
-0.305397	0.0917646	-3.32804	0.000874586	0.00571053	0.736831	2q31.2	chr2.178097667.178103228	Amp	NFE2L2	No	Yes
-0.127546	0.0623576	-2.0454	0.040815	0.095678	0.880252	5p15.33	chr5.1288662.1299328	Amp	TERT	No	Yes
-0.33947	0.0622815	-5.45058	5.02e-08	5.57e-06	0.712147	7p11.2	chr7.55088416.55090612	Amp	EGFR	No	Yes
-0.228341	0.0636294	-3.58861	0.000332452	0.00307518	0.795853	7q21.2	chr7.92295511.92299745	Amp	CDK6	No	Yes
-0.133961	0.0576984	-2.32175	0.0202464	0.06421	0.874624	8q24.21	chr8.128740969.128754688	Amp	CASC11	No	Yes
-0.133961	0.0576984	-2.32175	0.0202464	0.06421	0.874624	8q24.21	chr8.128740969.128754688	Amp	MYC	Yes	Yes
0.226902	0.0928347	2.44415	0.0145193	0.0496807	1.25471	9p24.1	chr9.5039342.5039469	Amp	JAK2	Yes	Yes
0.187008	0.0904272	2.06805	0.038635	0.095678	1.20564	9p13.3	chr9.35681201.35685888	Amp	TPM2	No	Yes
-0.196082	0.0726443	-2.69921	0.0069504	0.0296729	0.821945	11q13.3	chr11.69465158.69475861	Amp	CCND1	No	Yes
-0.196082	0.0726443	-2.69921	0.0069504	0.0296729	0.821945	11q13.3	chr11.69465158.69475861	Amp	ORAOV1	No	Yes
-0.321007	0.0862531	-3.72169	0.000197895	0.00256712	0.725418	11q14.1	chr11.77755898.77761075	Amp	KCTD14	No	Yes
-0.321007	0.0862531	-3.72169	0.000197895	0.00256712	0.725418	11q14.1	chr11.77755898.77761075	Amp	NDUFC2-KCTD14	No	Yes
-0.169254	0.0784885	-2.15642	0.0310511	0.0883763	0.844295	13q34	chr13.113949026.113955496	Amp	LAMP1	No	Yes
-0.218279	0.0951325	-2.29448	0.0217632	0.0671032	0.803901	14q32.33	chr14.105259846.105259928	Amp	AKT1	No	Yes
-0.166142	0.0749368	-2.21709	0.0266167	0.0798501	0.846926	17q12	chr17.37863709.37869176	Amp	ERBB2	No	Yes
-0.127973	0.0612426	-2.08961	0.0366526	0.095678	0.879877	20q13.2	chr20.52172615.52175606	Amp	RP4-724E16.2	No	Yes
-0.223714	0.0722245	-3.09748	0.00195176	0.00957518	0.799544	1p36.11	chr1.27014116.27127934	Del	RP5-968P14.2	No	Yes
-0.223714	0.0722245	-3.09748	0.00195176	0.00957518	0.799544	1p36.11	chr1.27014116.27127934	Del	RN7SL501P	No	Yes
-0.223714	0.0722245	-3.09748	0.00195176	0.00957518	0.799544	1p36.11	chr1.27014116.27127934	Del	ARID1A	No	Yes
-0.223714	0.0722245	-3.09748	0.00195176	0.00957518	0.799544	1p36.11	chr1.27014116.27127934	Del	PIGV	No	Yes
-0.247592	0.0779245	-3.17733	0.00148639	0.00785665	0.780679	1p13.2	chr1.113248792.113264503	Del	RP11-426L16.9	No	Yes
-0.247592	0.0779245	-3.17733	0.00148639	0.00785665	0.780679	1p13.2	chr1.113248792.113264503	Del	RHOC	No	Yes
-0.247592	0.0779245	-3.17733	0.00148639	0.00785665	0.780679	1p13.2	chr1.113248792.113264503	Del	RP11-426L16.10	No	Yes
-0.247592	0.0779245	-3.17733	0.00148639	0.00785665	0.780679	1p13.2	chr1.113248792.113264503	Del	PPM1J	No	Yes
-0.247592	0.0779245	-3.17733	0.00148639	0.00785665	0.780679	1p13.2	chr1.113248792.113264503	Del	FAM19A3	No	Yes
-0.317128	0.0744964	-4.25696	2.07e-05	0.000460048	0.728238	3p26.2	chr3.2277952.3100786	Del	CNTN4	No	Yes
-0.317128	0.0744964	-4.25696	2.07e-05	0.000460048	0.728238	3p26.2	chr3.2277952.3100786	Del	AC026882.1	No	Yes
-0.317128	0.0744964	-4.25696	2.07e-05	0.000460048	0.728238	3p26.2	chr3.2277952.3100786	Del	DNAJC19P4	No	Yes
-0.317128	0.0744964	-4.25696	2.07e-05	0.000460048	0.728238	3p26.2	chr3.2277952.3100786	Del	CNTN4-AS1	No	Yes
-0.223555	0.0680909	-3.28318	0.00102642	0.00632961	0.799671	3p14.2	chr3.59701447.61238217	Del	NPCDR1	No	Yes
-0.239876	0.0693254	-3.46014	0.000539899	0.00425866	0.786726	3p13	chr3.70999879.71359610	Del	FOXP1-AS1	No	Yes
-0.239876	0.0693254	-3.46014	0.000539899	0.00425866	0.786726	3p13	chr3.70999879.71359610	Del	FOXP1	No	Yes
-0.283739	0.140006	-2.02662	0.042701	0.0967309	0.752963	3q26.31	chr3.174575145.175760559	Del	RP11-432A8.2	No	Yes
-0.283739	0.140006	-2.02662	0.042701	0.0967309	0.752963	3q26.31	chr3.174575145.175760559	Del	NAALADL2-AS3	No	Yes
-0.283739	0.140006	-2.02662	0.042701	0.0967309	0.752963	3q26.31	chr3.174575145.175760559	Del	NAALADL2-AS2	No	Yes
-0.283739	0.140006	-2.02662	0.042701	0.0967309	0.752963	3q26.31	chr3.174575145.175760559	Del	MIR4789	No	Yes
-0.283739	0.140006	-2.02662	0.042701	0.0967309	0.752963	3q26.31	chr3.174575145.175760559	Del	RNU6-1233P	No	Yes
-0.283739	0.140006	-2.02662	0.042701	0.0967309	0.752963	3q26.31	chr3.174575145.175760559	Del	RNU4-91P	No	Yes
-0.283739	0.140006	-2.02662	0.042701	0.0967309	0.752963	3q26.31	chr3.174575145.175760559	Del	RP11-744O11.2	No	Yes
-0.283739	0.140006	-2.02662	0.042701	0.0967309	0.752963	3q26.31	chr3.174575145.175760559	Del	UBE2V1P2	No	Yes
-0.283739	0.140006	-2.02662	0.042701	0.0967309	0.752963	3q26.31	chr3.174575145.175760559	Del	RNU6-1317P	No	Yes
-0.283739	0.140006	-2.02662	0.042701	0.0967309	0.752963	3q26.31	chr3.174575145.175760559	Del	NAALADL2-AS1	No	Yes
-0.283739	0.140006	-2.02662	0.042701	0.0967309	0.752963	3q26.31	chr3.174575145.175760559	Del	RP11-523G9.3	No	Yes
-0.283739	0.140006	-2.02662	0.042701	0.0967309	0.752963	3q26.31	chr3.174575145.175760559	Del	RP11-809F4.3	No	Yes
-0.283739	0.140006	-2.02662	0.042701	0.0967309	0.752963	3q26.31	chr3.174575145.175760559	Del	RP11-809F4.2	No	Yes
-0.283739	0.140006	-2.02662	0.042701	0.0967309	0.752963	3q26.31	chr3.174575145.175760559	Del	NAALADL2	No	Yes
-0.173492	0.0701613	-2.47275	0.0134078	0.0480084	0.840724	5q11.2	chr5.58260298.59787985	Del	RP11-266N13.2	No	Yes
-0.173492	0.0701613	-2.47275	0.0134078	0.0480084	0.840724	5q11.2	chr5.58260298.59787985	Del	NDUFB4P2	No	Yes
-0.173492	0.0701613	-2.47275	0.0134078	0.0480084	0.840724	5q11.2	chr5.58260298.59787985	Del	MIR582	No	Yes
-0.173492	0.0701613	-2.47275	0.0134078	0.0480084	0.840724	5q11.2	chr5.58260298.59787985	Del	CTD-2254N19.1	No	Yes
-0.173492	0.0701613	-2.47275	0.0134078	0.0480084	0.840724	5q11.2	chr5.58260298.59787985	Del	RNU6-806P	No	Yes
-0.173492	0.0701613	-2.47275	0.0134078	0.0480084	0.840724	5q11.2	chr5.58260298.59787985	Del	RP11-546M4.1	No	Yes
-0.173492	0.0701613	-2.47275	0.0134078	0.0480084	0.840724	5q11.2	chr5.58260298.59787985	Del	SETP21	No	Yes
-0.173492	0.0701613	-2.47275	0.0134078	0.0480084	0.840724	5q11.2	chr5.58260298.59787985	Del	PART1	No	Yes
-0.173492	0.0701613	-2.47275	0.0134078	0.0480084	0.840724	5q11.2	chr5.58260298.59787985	Del	PDE4D	No	Yes
-0.173492	0.0701613	-2.47275	0.0134078	0.0480084	0.840724	5q11.2	chr5.58260298.59787985	Del	FKSG52	No	Yes
-0.154278	0.071019	-2.17235	0.0298292	0.0871327	0.857034	5q22.1	chr5.110846865.111077415	Del	STARD4	No	Yes
-0.154278	0.071019	-2.17235	0.0298292	0.0871327	0.857034	5q22.1	chr5.110846865.111077415	Del	NREP	No	Yes
-0.154278	0.071019	-2.17235	0.0298292	0.0871327	0.857034	5q22.1	chr5.110846865.111077415	Del	STARD4-AS1	No	Yes
-0.154278	0.071019	-2.17235	0.0298292	0.0871327	0.857034	5q22.1	chr5.110846865.111077415	Del	AC008967.1	No	Yes
-0.154278	0.071019	-2.17235	0.0298292	0.0871327	0.857034	5q22.1	chr5.110846865.111077415	Del	HMGN1P13	No	Yes
-0.154278	0.071019	-2.17235	0.0298292	0.0871327	0.857034	5q22.1	chr5.110846865.111077415	Del	CTD-2367A17.1	No	Yes
-0.154278	0.071019	-2.17235	0.0298292	0.0871327	0.857034	5q22.1	chr5.110846865.111077415	Del	RN7SKP57	No	Yes
-0.246436	0.0707487	-3.48326	0.000495349	0.00422952	0.781581	6q16.1	chr6.94413749.95274321	Del	RP11-524K14.1	No	Yes
-0.246436	0.0707487	-3.48326	0.000495349	0.00422952	0.781581	6q16.1	chr6.94413749.95274321	Del	RP3-463P15.1	No	Yes
-0.246436	0.0707487	-3.48326	0.000495349	0.00422952	0.781581	6q16.1	chr6.94413749.95274321	Del	RP3-399J4.2	No	Yes
-0.246436	0.0707487	-3.48326	0.000495349	0.00422952	0.781581	6q16.1	chr6.94413749.95274321	Del	RP3-399J4.4	No	Yes
-0.246436	0.0707487	-3.48326	0.000495349	0.00422952	0.781581	6q16.1	chr6.94413749.95274321	Del	RP3-399J4.1	No	Yes
-0.222778	0.0720357	-3.09261	0.00198404	0.00957518	0.800292	6q22.31	chr6.124105198.125149024	Del	RP11-374A22.1	No	Yes
-0.222778	0.0720357	-3.09261	0.00198404	0.00957518	0.800292	6q22.31	chr6.124105198.125149024	Del	NKAIN2	No	Yes
-0.258621	0.0697295	-3.70892	0.000208145	0.00256712	0.772116	6q26	chr6.161767520.163153207	Del	AL035697.1	No	Yes
-0.258621	0.0697295	-3.70892	0.000208145	0.00256712	0.772116	6q26	chr6.161767520.163153207	Del	KRT8P44	No	Yes
-0.258621	0.0697295	-3.70892	0.000208145	0.00256712	0.772116	6q26	chr6.161767520.163153207	Del	PARK2	No	Yes
-0.258621	0.0697295	-3.70892	0.000208145	0.00256712	0.772116	6q26	chr6.161767520.163153207	Del	PACRG	No	Yes
-0.234621	0.096959	-2.41979	0.0155293	0.0506987	0.790871	7q36.1	chr7.151826269.152136074	Del	YBX1P4	No	Yes
-0.234621	0.096959	-2.41979	0.0155293	0.0506987	0.790871	7q36.1	chr7.151826269.152136074	Del	RP11-208G20.3	No	Yes
-0.234621	0.096959	-2.41979	0.0155293	0.0506987	0.790871	7q36.1	chr7.151826269.152136074	Del	RP11-208G20.2	No	Yes
-0.234621	0.096959	-2.41979	0.0155293	0.0506987	0.790871	7q36.1	chr7.151826269.152136074	Del	SEPT7P6	No	Yes
-0.234621	0.096959	-2.41979	0.0155293	0.0506987	0.790871	7q36.1	chr7.151826269.152136074	Del	FABP5P3	No	Yes
-0.234621	0.096959	-2.41979	0.0155293	0.0506987	0.790871	7q36.1	chr7.151826269.152136074	Del	KMT2C	No	Yes
-0.206676	0.0600294	-3.44291	0.000575495	0.00425866	0.813283	8p23.2	chr8.2784419.4854274	Del	RP11-279L11.1	No	Yes
-0.206676	0.0600294	-3.44291	0.000575495	0.00425866	0.813283	8p23.2	chr8.2784419.4854274	Del	RNA5SP251	No	Yes
-0.206676	0.0600294	-3.44291	0.000575495	0.00425866	0.813283	8p23.2	chr8.2784419.4854274	Del	RN7SL872P	No	Yes
-0.206676	0.0600294	-3.44291	0.000575495	0.00425866	0.813283	8p23.2	chr8.2784419.4854274	Del	PAICSP4	No	Yes
-0.206676	0.0600294	-3.44291	0.000575495	0.00425866	0.813283	8p23.2	chr8.2784419.4854274	Del	CSMD1	No	Yes
-0.206436	0.079197	-2.60662	0.00914412	0.0375925	0.813478	8p11.21	chr8.42905999.47463861	Del	RNU1-124P	No	Yes
-0.206436	0.079197	-2.60662	0.00914412	0.0375925	0.813478	8p11.21	chr8.42905999.47463861	Del	RP11-598P20.3	No	Yes
-0.206436	0.079197	-2.60662	0.00914412	0.0375925	0.813478	8p11.21	chr8.42905999.47463861	Del	VN1R46P	No	Yes
-0.206436	0.079197	-2.60662	0.00914412	0.0375925	0.813478	8p11.21	chr8.42905999.47463861	Del	RP11-726G23.2	No	Yes
-0.206436	0.079197	-2.60662	0.00914412	0.0375925	0.813478	8p11.21	chr8.42905999.47463861	Del	RP11-726G23.11	No	Yes
-0.206436	0.079197	-2.60662	0.00914412	0.0375925	0.813478	8p11.21	chr8.42905999.47463861	Del	RP11-359P18.2	No	Yes
-0.206436	0.079197	-2.60662	0.00914412	0.0375925	0.813478	8p11.21	chr8.42905999.47463861	Del	RP11-726G23.3	No	Yes
-0.206436	0.079197	-2.60662	0.00914412	0.0375925	0.813478	8p11.21	chr8.42905999.47463861	Del	AFG3L2P1	No	Yes
-0.206436	0.079197	-2.60662	0.00914412	0.0375925	0.813478	8p11.21	chr8.42905999.47463861	Del	RP11-726G23.7	No	Yes
-0.206436	0.079197	-2.60662	0.00914412	0.0375925	0.813478	8p11.21	chr8.42905999.47463861	Del	RP11-726G23.10	No	Yes
-0.206436	0.079197	-2.60662	0.00914412	0.0375925	0.813478	8p11.21	chr8.42905999.47463861	Del	RP11-726G23.8	No	Yes
-0.206436	0.079197	-2.60662	0.00914412	0.0375925	0.813478	8p11.21	chr8.42905999.47463861	Del	POTEA	No	Yes
-0.206436	0.079197	-2.60662	0.00914412	0.0375925	0.813478	8p11.21	chr8.42905999.47463861	Del	RNU6-104P	No	Yes
-0.206436	0.079197	-2.60662	0.00914412	0.0375925	0.813478	8p11.21	chr8.42905999.47463861	Del	RP11-726G23.12	No	Yes
-0.206436	0.079197	-2.60662	0.00914412	0.0375925	0.813478	8p11.21	chr8.42905999.47463861	Del	AC022616.1	No	Yes
-0.206436	0.079197	-2.60662	0.00914412	0.0375925	0.813478	8p11.21	chr8.42905999.47463861	Del	RP11-726G23.6	No	Yes
-0.206436	0.079197	-2.60662	0.00914412	0.0375925	0.813478	8p11.21	chr8.42905999.47463861	Del	RN7SKP41	No	Yes
-0.206436	0.079197	-2.60662	0.00914412	0.0375925	0.813478	8p11.21	chr8.42905999.47463861	Del	RP11-359P18.1	No	Yes
-0.206436	0.079197	-2.60662	0.00914412	0.0375925	0.813478	8p11.21	chr8.42905999.47463861	Del	RP11-359P18.7	No	Yes
-0.206436	0.079197	-2.60662	0.00914412	0.0375925	0.813478	8p11.21	chr8.42905999.47463861	Del	RP11-359P18.8	No	Yes
-0.206436	0.079197	-2.60662	0.00914412	0.0375925	0.813478	8p11.21	chr8.42905999.47463861	Del	SNX18P27	No	Yes
-0.206436	0.079197	-2.60662	0.00914412	0.0375925	0.813478	8p11.21	chr8.42905999.47463861	Del	RP11-359P18.5	No	Yes
-0.206436	0.079197	-2.60662	0.00914412	0.0375925	0.813478	8p11.21	chr8.42905999.47463861	Del	CYP4F44P	No	Yes
-0.206436	0.079197	-2.60662	0.00914412	0.0375925	0.813478	8p11.21	chr8.42905999.47463861	Del	RP11-359P18.6	No	Yes
-0.206436	0.079197	-2.60662	0.00914412	0.0375925	0.813478	8p11.21	chr8.42905999.47463861	Del	AC134698.1	No	Yes
-0.206436	0.079197	-2.60662	0.00914412	0.0375925	0.813478	8p11.21	chr8.42905999.47463861	Del	RP11-643N23.2	No	Yes
-0.206436	0.079197	-2.60662	0.00914412	0.0375925	0.813478	8p11.21	chr8.42905999.47463861	Del	RP11-643N23.1	No	Yes
-0.206436	0.079197	-2.60662	0.00914412	0.0375925	0.813478	8p11.21	chr8.42905999.47463861	Del	AC113134.1	No	Yes
-0.206436	0.079197	-2.60662	0.00914412	0.0375925	0.813478	8p11.21	chr8.42905999.47463861	Del	HSPA8P13	No	Yes
-0.206436	0.079197	-2.60662	0.00914412	0.0375925	0.813478	8p11.21	chr8.42905999.47463861	Del	RP11-598P20.5	No	Yes
-0.206436	0.079197	-2.60662	0.00914412	0.0375925	0.813478	8p11.21	chr8.42905999.47463861	Del	FNTA	No	Yes
-0.206436	0.079197	-2.60662	0.00914412	0.0375925	0.813478	8p11.21	chr8.42905999.47463861	Del	POMK	No	Yes
-0.206436	0.079197	-2.60662	0.00914412	0.0375925	0.813478	8p11.21	chr8.42905999.47463861	Del	HGSNAT	Yes	Yes
-0.281163	0.0641214	-4.38485	1.16e-05	0.000322079	0.754905	9p23	chr9.8310705.10619051	Del	PTPRD	No	Yes
-0.281163	0.0641214	-4.38485	1.16e-05	0.000322079	0.754905	9p23	chr9.8310705.10619051	Del	RP11-134K1.3	No	Yes
-0.281163	0.0641214	-4.38485	1.16e-05	0.000322079	0.754905	9p23	chr9.8310705.10619051	Del	RP11-134K1.2	No	Yes
-0.281163	0.0641214	-4.38485	1.16e-05	0.000322079	0.754905	9p23	chr9.8310705.10619051	Del	RNU7-185P	No	Yes
-0.281163	0.0641214	-4.38485	1.16e-05	0.000322079	0.754905	9p23	chr9.8310705.10619051	Del	RP11-75C9.1	No	Yes
-0.281163	0.0641214	-4.38485	1.16e-05	0.000322079	0.754905	9p23	chr9.8310705.10619051	Del	SNORD27	No	Yes
-0.281163	0.0641214	-4.38485	1.16e-05	0.000322079	0.754905	9p23	chr9.8310705.10619051	Del	RP11-75C9.2	No	Yes
-0.281163	0.0641214	-4.38485	1.16e-05	0.000322079	0.754905	9p23	chr9.8310705.10619051	Del	RPS26P3	No	Yes
-0.281163	0.0641214	-4.38485	1.16e-05	0.000322079	0.754905	9p23	chr9.8310705.10619051	Del	AL353733.1	No	Yes
-0.281163	0.0641214	-4.38485	1.16e-05	0.000322079	0.754905	9p23	chr9.8310705.10619051	Del	RN7SL5P	No	Yes
-0.281163	0.0641214	-4.38485	1.16e-05	0.000322079	0.754905	9p23	chr9.8310705.10619051	Del	RP11-527D15.1	No	Yes
-0.281163	0.0641214	-4.38485	1.16e-05	0.000322079	0.754905	9p23	chr9.8310705.10619051	Del	RP11-87N24.1	No	Yes
-0.281163	0.0641214	-4.38485	1.16e-05	0.000322079	0.754905	9p23	chr9.8310705.10619051	Del	RP11-87N24.2	No	Yes
-0.244221	0.0631811	-3.86541	0.000110901	0.00175857	0.783314	9p21.3	chr9.21161317.23827410	Del	IFNA21	No	Yes
-0.244221	0.0631811	-3.86541	0.000110901	0.00175857	0.783314	9p21.3	chr9.21161317.23827410	Del	IFNA4	No	Yes
-0.244221	0.0631811	-3.86541	0.000110901	0.00175857	0.783314	9p21.3	chr9.21161317.23827410	Del	IFNA7	No	Yes
-0.244221	0.0631811	-3.86541	0.000110901	0.00175857	0.783314	9p21.3	chr9.21161317.23827410	Del	IFNA10	No	Yes
-0.244221	0.0631811	-3.86541	0.000110901	0.00175857	0.783314	9p21.3	chr9.21161317.23827410	Del	IFNA16	No	Yes
-0.244221	0.0631811	-3.86541	0.000110901	0.00175857	0.783314	9p21.3	chr9.21161317.23827410	Del	IFNA17	No	Yes
-0.244221	0.0631811	-3.86541	0.000110901	0.00175857	0.783314	9p21.3	chr9.21161317.23827410	Del	IFNA14	No	Yes
-0.244221	0.0631811	-3.86541	0.000110901	0.00175857	0.783314	9p21.3	chr9.21161317.23827410	Del	IFNA5	No	Yes
-0.244221	0.0631811	-3.86541	0.000110901	0.00175857	0.783314	9p21.3	chr9.21161317.23827410	Del	KLHL9	No	Yes
-0.244221	0.0631811	-3.86541	0.000110901	0.00175857	0.783314	9p21.3	chr9.21161317.23827410	Del	IFNA6	No	Yes
-0.244221	0.0631811	-3.86541	0.000110901	0.00175857	0.783314	9p21.3	chr9.21161317.23827410	Del	IFNA13	No	Yes
-0.244221	0.0631811	-3.86541	0.000110901	0.00175857	0.783314	9p21.3	chr9.21161317.23827410	Del	IFNA2	No	Yes
-0.244221	0.0631811	-3.86541	0.000110901	0.00175857	0.783314	9p21.3	chr9.21161317.23827410	Del	IFNA8	Yes	Yes
-0.244221	0.0631811	-3.86541	0.000110901	0.00175857	0.783314	9p21.3	chr9.21161317.23827410	Del	IFNA1	No	Yes
-0.244221	0.0631811	-3.86541	0.000110901	0.00175857	0.783314	9p21.3	chr9.21161317.23827410	Del	IFNE	No	Yes
-0.244221	0.0631811	-3.86541	0.000110901	0.00175857	0.783314	9p21.3	chr9.21161317.23827410	Del	MTAP	No	Yes
-0.244221	0.0631811	-3.86541	0.000110901	0.00175857	0.783314	9p21.3	chr9.21161317.23827410	Del	RP11-145E5.5	No	Yes
-0.244221	0.0631811	-3.86541	0.000110901	0.00175857	0.783314	9p21.3	chr9.21161317.23827410	Del	C9orf53	No	Yes
-0.244221	0.0631811	-3.86541	0.000110901	0.00175857	0.783314	9p21.3	chr9.21161317.23827410	Del	CDKN2A	No	Yes
-0.244221	0.0631811	-3.86541	0.000110901	0.00175857	0.783314	9p21.3	chr9.21161317.23827410	Del	CDKN2B	No	Yes
-0.244221	0.0631811	-3.86541	0.000110901	0.00175857	0.783314	9p21.3	chr9.21161317.23827410	Del	DMRTA1	No	Yes
-0.244221	0.0631811	-3.86541	0.000110901	0.00175857	0.783314	9p21.3	chr9.21161317.23827410	Del	ELAVL2	No	Yes
-0.244221	0.0631811	-3.86541	0.000110901	0.00175857	0.783314	9p21.3	chr9.21161317.23827410	Del	IFNWP15	No	Yes
-0.244221	0.0631811	-3.86541	0.000110901	0.00175857	0.783314	9p21.3	chr9.21161317.23827410	Del	IFNWP9	No	Yes
-0.244221	0.0631811	-3.86541	0.000110901	0.00175857	0.783314	9p21.3	chr9.21161317.23827410	Del	IFNWP18	No	Yes
-0.244221	0.0631811	-3.86541	0.000110901	0.00175857	0.783314	9p21.3	chr9.21161317.23827410	Del	IFNWP5	No	Yes
-0.244221	0.0631811	-3.86541	0.000110901	0.00175857	0.783314	9p21.3	chr9.21161317.23827410	Del	IFNA22P	No	Yes
-0.244221	0.0631811	-3.86541	0.000110901	0.00175857	0.783314	9p21.3	chr9.21161317.23827410	Del	IFNA20P	No	Yes
-0.244221	0.0631811	-3.86541	0.000110901	0.00175857	0.783314	9p21.3	chr9.21161317.23827410	Del	RP11-354P17.15	No	Yes
-0.244221	0.0631811	-3.86541	0.000110901	0.00175857	0.783314	9p21.3	chr9.21161317.23827410	Del	IFNA11P	No	Yes
-0.244221	0.0631811	-3.86541	0.000110901	0.00175857	0.783314	9p21.3	chr9.21161317.23827410	Del	IFNA12P	No	Yes
-0.244221	0.0631811	-3.86541	0.000110901	0.00175857	0.783314	9p21.3	chr9.21161317.23827410	Del	IFNWP2	No	Yes
-0.244221	0.0631811	-3.86541	0.000110901	0.00175857	0.783314	9p21.3	chr9.21161317.23827410	Del	IFNWP19	No	Yes
-0.244221	0.0631811	-3.86541	0.000110901	0.00175857	0.783314	9p21.3	chr9.21161317.23827410	Del	MIR31HG	No	Yes
-0.244221	0.0631811	-3.86541	0.000110901	0.00175857	0.783314	9p21.3	chr9.21161317.23827410	Del	MIR31	No	Yes
-0.244221	0.0631811	-3.86541	0.000110901	0.00175857	0.783314	9p21.3	chr9.21161317.23827410	Del	RP11-344A7.1	No	Yes
-0.244221	0.0631811	-3.86541	0.000110901	0.00175857	0.783314	9p21.3	chr9.21161317.23827410	Del	KHSRPP1	No	Yes
-0.244221	0.0631811	-3.86541	0.000110901	0.00175857	0.783314	9p21.3	chr9.21161317.23827410	Del	RN7SL151P	No	Yes
-0.244221	0.0631811	-3.86541	0.000110901	0.00175857	0.783314	9p21.3	chr9.21161317.23827410	Del	AL359922.1	No	Yes
-0.244221	0.0631811	-3.86541	0.000110901	0.00175857	0.783314	9p21.3	chr9.21161317.23827410	Del	TUBB8P1	No	Yes
-0.244221	0.0631811	-3.86541	0.000110901	0.00175857	0.783314	9p21.3	chr9.21161317.23827410	Del	RP11-70L8.4	No	Yes
-0.244221	0.0631811	-3.86541	0.000110901	0.00175857	0.783314	9p21.3	chr9.21161317.23827410	Del	RP11-149I2.5	No	Yes
-0.244221	0.0631811	-3.86541	0.000110901	0.00175857	0.783314	9p21.3	chr9.21161317.23827410	Del	CDKN2B-AS1	No	Yes
-0.244221	0.0631811	-3.86541	0.000110901	0.00175857	0.783314	9p21.3	chr9.21161317.23827410	Del	RP11-149I2.4	No	Yes
-0.244221	0.0631811	-3.86541	0.000110901	0.00175857	0.783314	9p21.3	chr9.21161317.23827410	Del	UBA52P6	No	Yes
-0.244221	0.0631811	-3.86541	0.000110901	0.00175857	0.783314	9p21.3	chr9.21161317.23827410	Del	RP11-408N14.1	No	Yes
-0.244221	0.0631811	-3.86541	0.000110901	0.00175857	0.783314	9p21.3	chr9.21161317.23827410	Del	RP11-399D6.2	No	Yes
-0.244221	0.0631811	-3.86541	0.000110901	0.00175857	0.783314	9p21.3	chr9.21161317.23827410	Del	RP11-370B11.1	No	Yes
-0.244221	0.0631811	-3.86541	0.000110901	0.00175857	0.783314	9p21.3	chr9.21161317.23827410	Del	RP11-370B11.3	No	Yes
-0.244221	0.0631811	-3.86541	0.000110901	0.00175857	0.783314	9p21.3	chr9.21161317.23827410	Del	AL391117.1	No	Yes
-0.244221	0.0631811	-3.86541	0.000110901	0.00175857	0.783314	9p21.3	chr9.21161317.23827410	Del	SUMO2P2	No	Yes
-0.244221	0.0631811	-3.86541	0.000110901	0.00175857	0.783314	9p21.3	chr9.21161317.23827410	Del	RP11-315I14.2	No	Yes
-0.244221	0.0631811	-3.86541	0.000110901	0.00175857	0.783314	9p21.3	chr9.21161317.23827410	Del	RP11-315I14.5	No	Yes
-0.294441	0.0816135	-3.60775	0.000308864	0.00307518	0.744948	10p15.3	chr10.1.419720	Del	RP11-631M21.6	No	Yes
-0.294441	0.0816135	-3.60775	0.000308864	0.00307518	0.744948	10p15.3	chr10.1.419720	Del	IL9RP2	No	Yes
-0.294441	0.0816135	-3.60775	0.000308864	0.00307518	0.744948	10p15.3	chr10.1.419720	Del	RNA5SP297	No	Yes
-0.294441	0.0816135	-3.60775	0.000308864	0.00307518	0.744948	10p15.3	chr10.1.419720	Del	AL603831.1	No	Yes
-0.294441	0.0816135	-3.60775	0.000308864	0.00307518	0.744948	10p15.3	chr10.1.419720	Del	RNA5SP298	No	Yes
-0.294441	0.0816135	-3.60775	0.000308864	0.00307518	0.744948	10p15.3	chr10.1.419720	Del	DIP2C	No	Yes
-0.173466	0.068695	-2.52516	0.0115645	0.0442643	0.840746	10q23.31	chr10.89617402.89735596	Del	RP11-380G5.2	No	Yes
-0.173466	0.068695	-2.52516	0.0115645	0.0442643	0.840746	10q23.31	chr10.89617402.89735596	Del	RP11-380G5.3	No	Yes
-0.173466	0.068695	-2.52516	0.0115645	0.0442643	0.840746	10q23.31	chr10.89617402.89735596	Del	KLLN	No	Yes
-0.173466	0.068695	-2.52516	0.0115645	0.0442643	0.840746	10q23.31	chr10.89617402.89735596	Del	PTEN	No	Yes
-0.149285	0.0731874	-2.03976	0.0413743	0.095678	0.861324	11p15.5	chr11.1.496996	Del	BET1L	No	Yes
-0.149285	0.0731874	-2.03976	0.0413743	0.095678	0.861324	11p15.5	chr11.1.496996	Del	SCGB1C1	No	Yes
-0.149285	0.0731874	-2.03976	0.0413743	0.095678	0.861324	11p15.5	chr11.1.496996	Del	ODF3	No	Yes
-0.149285	0.0731874	-2.03976	0.0413743	0.095678	0.861324	11p15.5	chr11.1.496996	Del	RIC8A	No	Yes
-0.149285	0.0731874	-2.03976	0.0413743	0.095678	0.861324	11p15.5	chr11.1.496996	Del	SIRT3	No	Yes
-0.149285	0.0731874	-2.03976	0.0413743	0.095678	0.861324	11p15.5	chr11.1.496996	Del	PSMD13	No	Yes
-0.149285	0.0731874	-2.03976	0.0413743	0.095678	0.861324	11p15.5	chr11.1.496996	Del	NLRP6	No	Yes
-0.149285	0.0731874	-2.03976	0.0413743	0.095678	0.861324	11p15.5	chr11.1.496996	Del	ATHL1	No	Yes
-0.149285	0.0731874	-2.03976	0.0413743	0.095678	0.861324	11p15.5	chr11.1.496996	Del	IFITM5	No	Yes
-0.149285	0.0731874	-2.03976	0.0413743	0.095678	0.861324	11p15.5	chr11.1.496996	Del	IFITM2	No	Yes
-0.149285	0.0731874	-2.03976	0.0413743	0.095678	0.861324	11p15.5	chr11.1.496996	Del	IFITM1	No	Yes
-0.149285	0.0731874	-2.03976	0.0413743	0.095678	0.861324	11p15.5	chr11.1.496996	Del	IFITM3	No	Yes
-0.149285	0.0731874	-2.03976	0.0413743	0.095678	0.861324	11p15.5	chr11.1.496996	Del	B4GALNT4	No	Yes
-0.149285	0.0731874	-2.03976	0.0413743	0.095678	0.861324	11p15.5	chr11.1.496996	Del	PKP3	No	Yes
-0.149285	0.0731874	-2.03976	0.0413743	0.095678	0.861324	11p15.5	chr11.1.496996	Del	SIGIRR	No	Yes
-0.149285	0.0731874	-2.03976	0.0413743	0.095678	0.861324	11p15.5	chr11.1.496996	Del	ANO9	No	Yes
-0.149285	0.0731874	-2.03976	0.0413743	0.095678	0.861324	11p15.5	chr11.1.496996	Del	PTDSS2	No	Yes
-0.149285	0.0731874	-2.03976	0.0413743	0.095678	0.861324	11p15.5	chr11.1.496996	Del	RNH1	No	Yes
-0.149285	0.0731874	-2.03976	0.0413743	0.095678	0.861324	11p15.5	chr11.1.496996	Del	RP11-304M2.1	No	Yes
-0.149285	0.0731874	-2.03976	0.0413743	0.095678	0.861324	11p15.5	chr11.1.496996	Del	OR4F2P	No	Yes
-0.149285	0.0731874	-2.03976	0.0413743	0.095678	0.861324	11p15.5	chr11.1.496996	Del	RP11-304M2.6	No	Yes
-0.149285	0.0731874	-2.03976	0.0413743	0.095678	0.861324	11p15.5	chr11.1.496996	Del	CICP23	No	Yes
-0.149285	0.0731874	-2.03976	0.0413743	0.095678	0.861324	11p15.5	chr11.1.496996	Del	LINC01001	No	Yes
-0.149285	0.0731874	-2.03976	0.0413743	0.095678	0.861324	11p15.5	chr11.1.496996	Del	RP11-304M2.3	No	Yes
-0.149285	0.0731874	-2.03976	0.0413743	0.095678	0.861324	11p15.5	chr11.1.496996	Del	RNU6-447P	No	Yes
-0.149285	0.0731874	-2.03976	0.0413743	0.095678	0.861324	11p15.5	chr11.1.496996	Del	AC069287.1	No	Yes
-0.149285	0.0731874	-2.03976	0.0413743	0.095678	0.861324	11p15.5	chr11.1.496996	Del	RP11-304M2.5	No	Yes
-0.149285	0.0731874	-2.03976	0.0413743	0.095678	0.861324	11p15.5	chr11.1.496996	Del	RP11-326C3.2	No	Yes
-0.149285	0.0731874	-2.03976	0.0413743	0.095678	0.861324	11p15.5	chr11.1.496996	Del	RP11-326C3.4	No	Yes
-0.149285	0.0731874	-2.03976	0.0413743	0.095678	0.861324	11p15.5	chr11.1.496996	Del	RP11-326C3.7	No	Yes
-0.149285	0.0731874	-2.03976	0.0413743	0.095678	0.861324	11p15.5	chr11.1.496996	Del	RP11-326C3.11	No	Yes
-0.149285	0.0731874	-2.03976	0.0413743	0.095678	0.861324	11p15.5	chr11.1.496996	Del	RP11-326C3.10	No	Yes
-0.149285	0.0731874	-2.03976	0.0413743	0.095678	0.861324	11p15.5	chr11.1.496996	Del	RP11-326C3.14	No	Yes
-0.149285	0.0731874	-2.03976	0.0413743	0.095678	0.861324	11p15.5	chr11.1.496996	Del	RP11-326C3.13	No	Yes
-0.149285	0.0731874	-2.03976	0.0413743	0.095678	0.861324	11p15.5	chr11.1.496996	Del	RP11-326C3.12	No	Yes
-0.149285	0.0731874	-2.03976	0.0413743	0.095678	0.861324	11p15.5	chr11.1.496996	Del	RP11-326C3.15	No	Yes
-0.149285	0.0731874	-2.03976	0.0413743	0.095678	0.861324	11p15.5	chr11.1.496996	Del	RN7SL838P	No	Yes
-0.149285	0.0731874	-2.03976	0.0413743	0.095678	0.861324	11p15.5	chr11.1.496996	Del	RP13-317D12.3	No	Yes
-0.336052	0.103883	-3.23492	0.00121678	0.00710854	0.714586	12q23.1	chr12.99125634.100380401	Del	RP11-90E9.1	No	Yes
-0.336052	0.103883	-3.23492	0.00121678	0.00710854	0.714586	12q23.1	chr12.99125634.100380401	Del	RP11-473C19.1	No	Yes
-0.336052	0.103883	-3.23492	0.00121678	0.00710854	0.714586	12q23.1	chr12.99125634.100380401	Del	RNA5SP366	No	Yes
-0.336052	0.103883	-3.23492	0.00121678	0.00710854	0.714586	12q23.1	chr12.99125634.100380401	Del	RP11-406H4.1	No	Yes
-0.336052	0.103883	-3.23492	0.00121678	0.00710854	0.714586	12q23.1	chr12.99125634.100380401	Del	APAF1	No	Yes
-0.336052	0.103883	-3.23492	0.00121678	0.00710854	0.714586	12q23.1	chr12.99125634.100380401	Del	ANKS1B	No	Yes
-0.336052	0.103883	-3.23492	0.00121678	0.00710854	0.714586	12q23.1	chr12.99125634.100380401	Del	FAM71C	No	Yes
-0.40609	0.099055	-4.09964	4.14e-05	0.00076553	0.66625	12q24.33	chr12.133061791.133851895	Del	LRCOL1	No	Yes
-0.40609	0.099055	-4.09964	4.14e-05	0.00076553	0.66625	12q24.33	chr12.133061791.133851895	Del	RNA5SP379	No	Yes
-0.40609	0.099055	-4.09964	4.14e-05	0.00076553	0.66625	12q24.33	chr12.133061791.133851895	Del	RP13-672B3.5	No	Yes
-0.40609	0.099055	-4.09964	4.14e-05	0.00076553	0.66625	12q24.33	chr12.133061791.133851895	Del	RPS11P5	No	Yes
-0.40609	0.099055	-4.09964	4.14e-05	0.00076553	0.66625	12q24.33	chr12.133061791.133851895	Del	RNU6-327P	No	Yes
-0.40609	0.099055	-4.09964	4.14e-05	0.00076553	0.66625	12q24.33	chr12.133061791.133851895	Del	RP11-46H11.12	No	Yes
-0.40609	0.099055	-4.09964	4.14e-05	0.00076553	0.66625	12q24.33	chr12.133061791.133851895	Del	RP11-46H11.2	No	Yes
-0.40609	0.099055	-4.09964	4.14e-05	0.00076553	0.66625	12q24.33	chr12.133061791.133851895	Del	RP11-46H11.3	No	Yes
-0.40609	0.099055	-4.09964	4.14e-05	0.00076553	0.66625	12q24.33	chr12.133061791.133851895	Del	NANOGNBP2	No	Yes
-0.40609	0.099055	-4.09964	4.14e-05	0.00076553	0.66625	12q24.33	chr12.133061791.133851895	Del	RNU4ATAC12P	No	Yes
-0.40609	0.099055	-4.09964	4.14e-05	0.00076553	0.66625	12q24.33	chr12.133061791.133851895	Del	RP11-386I8.6	No	Yes
-0.40609	0.099055	-4.09964	4.14e-05	0.00076553	0.66625	12q24.33	chr12.133061791.133851895	Del	PTP4A1P2	No	Yes
-0.40609	0.099055	-4.09964	4.14e-05	0.00076553	0.66625	12q24.33	chr12.133061791.133851895	Del	CTD-2140B24.6	No	Yes
-0.40609	0.099055	-4.09964	4.14e-05	0.00076553	0.66625	12q24.33	chr12.133061791.133851895	Del	RPL23AP67	No	Yes
-0.40609	0.099055	-4.09964	4.14e-05	0.00076553	0.66625	12q24.33	chr12.133061791.133851895	Del	AC226150.3	No	Yes
-0.40609	0.099055	-4.09964	4.14e-05	0.00076553	0.66625	12q24.33	chr12.133061791.133851895	Del	RNU6-717P	No	Yes
-0.40609	0.099055	-4.09964	4.14e-05	0.00076553	0.66625	12q24.33	chr12.133061791.133851895	Del	FBRSL1	No	Yes
-0.40609	0.099055	-4.09964	4.14e-05	0.00076553	0.66625	12q24.33	chr12.133061791.133851895	Del	P2RX2	No	Yes
-0.40609	0.099055	-4.09964	4.14e-05	0.00076553	0.66625	12q24.33	chr12.133061791.133851895	Del	POLE	No	Yes
-0.40609	0.099055	-4.09964	4.14e-05	0.00076553	0.66625	12q24.33	chr12.133061791.133851895	Del	PXMP2	No	Yes
-0.40609	0.099055	-4.09964	4.14e-05	0.00076553	0.66625	12q24.33	chr12.133061791.133851895	Del	RP13-672B3.2	No	Yes
-0.40609	0.099055	-4.09964	4.14e-05	0.00076553	0.66625	12q24.33	chr12.133061791.133851895	Del	PGAM5	No	Yes
-0.40609	0.099055	-4.09964	4.14e-05	0.00076553	0.66625	12q24.33	chr12.133061791.133851895	Del	ANKLE2	Yes	Yes
-0.40609	0.099055	-4.09964	4.14e-05	0.00076553	0.66625	12q24.33	chr12.133061791.133851895	Del	GOLGA3	No	Yes
-0.40609	0.099055	-4.09964	4.14e-05	0.00076553	0.66625	12q24.33	chr12.133061791.133851895	Del	CHFR	No	Yes
-0.40609	0.099055	-4.09964	4.14e-05	0.00076553	0.66625	12q24.33	chr12.133061791.133851895	Del	ZNF605	No	Yes
-0.40609	0.099055	-4.09964	4.14e-05	0.00076553	0.66625	12q24.33	chr12.133061791.133851895	Del	ZNF140	No	Yes
-0.40609	0.099055	-4.09964	4.14e-05	0.00076553	0.66625	12q24.33	chr12.133061791.133851895	Del	ZNF891	No	Yes
-0.40609	0.099055	-4.09964	4.14e-05	0.00076553	0.66625	12q24.33	chr12.133061791.133851895	Del	ZNF10	No	Yes
-0.40609	0.099055	-4.09964	4.14e-05	0.00076553	0.66625	12q24.33	chr12.133061791.133851895	Del	ZNF268	No	Yes
-0.40609	0.099055	-4.09964	4.14e-05	0.00076553	0.66625	12q24.33	chr12.133061791.133851895	Del	CTD-2140B24.4	No	Yes
-0.40609	0.099055	-4.09964	4.14e-05	0.00076553	0.66625	12q24.33	chr12.133061791.133851895	Del	AC226150.4	No	Yes
-0.40609	0.099055	-4.09964	4.14e-05	0.00076553	0.66625	12q24.33	chr12.133061791.133851895	Del	ANHX	No	Yes
-0.145724	0.0697437	-2.08942	0.0366697	0.095678	0.864396	13q12.11	chr13.19576381.19588658	Del	PHF2P2	No	Yes
-0.145724	0.0697437	-2.08942	0.0366697	0.095678	0.864396	13q12.11	chr13.19576381.19588658	Del	LINC00442	No	Yes
0.238694	0.0711203	3.3562	0.000790204	0.00548204	1.26959	14q32.32	chr14.103237589.103379396	Del	RP11-661D19.3	No	Yes
0.238694	0.0711203	3.3562	0.000790204	0.00548204	1.26959	14q32.32	chr14.103237589.103379396	Del	RNU6-1316P	No	Yes
0.238694	0.0711203	3.3562	0.000790204	0.00548204	1.26959	14q32.32	chr14.103237589.103379396	Del	AL117209.1	No	Yes
0.238694	0.0711203	3.3562	0.000790204	0.00548204	1.26959	14q32.32	chr14.103237589.103379396	Del	TRAF3	No	Yes
-0.292704	0.0964971	-3.03329	0.00241905	0.0109812	0.746243	16p13.3	chr16.6066397.7771745	Del	RP11-420N3.2	No	Yes
-0.292704	0.0964971	-3.03329	0.00241905	0.0109812	0.746243	16p13.3	chr16.6066397.7771745	Del	RP11-509E10.1	No	Yes
-0.292704	0.0964971	-3.03329	0.00241905	0.0109812	0.746243	16p13.3	chr16.6066397.7771745	Del	RP11-468I15.1	No	Yes
-0.292704	0.0964971	-3.03329	0.00241905	0.0109812	0.746243	16p13.3	chr16.6066397.7771745	Del	RP11-185J20.2	No	Yes
-0.292704	0.0964971	-3.03329	0.00241905	0.0109812	0.746243	16p13.3	chr16.6066397.7771745	Del	RNU7-99P	No	Yes
-0.292704	0.0964971	-3.03329	0.00241905	0.0109812	0.746243	16p13.3	chr16.6066397.7771745	Del	RNU6-457P	No	Yes
-0.292704	0.0964971	-3.03329	0.00241905	0.0109812	0.746243	16p13.3	chr16.6066397.7771745	Del	RNU6-328P	No	Yes
-0.292704	0.0964971	-3.03329	0.00241905	0.0109812	0.746243	16p13.3	chr16.6066397.7771745	Del	RP11-545E8.1	No	Yes
-0.292704	0.0964971	-3.03329	0.00241905	0.0109812	0.746243	16p13.3	chr16.6066397.7771745	Del	snoMe28S-Am2634	No	Yes
-0.292704	0.0964971	-3.03329	0.00241905	0.0109812	0.746243	16p13.3	chr16.6066397.7771745	Del	RP11-26O3.1	No	Yes
-0.292704	0.0964971	-3.03329	0.00241905	0.0109812	0.746243	16p13.3	chr16.6066397.7771745	Del	RBFOX1	No	Yes
-0.242227	0.0976278	-2.48112	0.0130969	0.0480084	0.784878	17q11.2	chr17.29419706.29708443	Del	RP11-848P1.9	No	Yes
-0.242227	0.0976278	-2.48112	0.0130969	0.0480084	0.784878	17q11.2	chr17.29419706.29708443	Del	RP11-848P1.5	No	Yes
-0.242227	0.0976278	-2.48112	0.0130969	0.0480084	0.784878	17q11.2	chr17.29419706.29708443	Del	MIR4733	No	Yes
-0.242227	0.0976278	-2.48112	0.0130969	0.0480084	0.784878	17q11.2	chr17.29419706.29708443	Del	RP11-142O6.1	No	Yes
-0.242227	0.0976278	-2.48112	0.0130969	0.0480084	0.784878	17q11.2	chr17.29419706.29708443	Del	AK4P1	No	Yes
-0.242227	0.0976278	-2.48112	0.0130969	0.0480084	0.784878	17q11.2	chr17.29419706.29708443	Del	NF1	No	Yes
-0.242227	0.0976278	-2.48112	0.0130969	0.0480084	0.784878	17q11.2	chr17.29419706.29708443	Del	OMG	No	Yes
-0.242227	0.0976278	-2.48112	0.0130969	0.0480084	0.784878	17q11.2	chr17.29419706.29708443	Del	EVI2B	No	Yes
-0.242227	0.0976278	-2.48112	0.0130969	0.0480084	0.784878	17q11.2	chr17.29419706.29708443	Del	CTD-2370N5.3	No	Yes
-0.242227	0.0976278	-2.48112	0.0130969	0.0480084	0.784878	17q11.2	chr17.29419706.29708443	Del	EVI2A	No	Yes
-0.338557	0.0656714	-5.15532	2.53e-07	9.37e-06	0.712798	18q21.2	chr18.48552482.48616860	Del	RP11-729L2.2	No	Yes
-0.338557	0.0656714	-5.15532	2.53e-07	9.37e-06	0.712798	18q21.2	chr18.48552482.48616860	Del	SMAD4	No	Yes
-0.336871	0.0646393	-5.21155	1.87e-07	9.37e-06	0.714001	18q23	chr18.77102708.78077248	Del	RP11-800A18.4	No	Yes
-0.336871	0.0646393	-5.21155	1.87e-07	9.37e-06	0.714001	18q23	chr18.77102708.78077248	Del	RP11-567M16.1	No	Yes
-0.336871	0.0646393	-5.21155	1.87e-07	9.37e-06	0.714001	18q23	chr18.77102708.78077248	Del	RP11-567M16.2	No	Yes
-0.336871	0.0646393	-5.21155	1.87e-07	9.37e-06	0.714001	18q23	chr18.77102708.78077248	Del	RP11-567M16.3	No	Yes
-0.336871	0.0646393	-5.21155	1.87e-07	9.37e-06	0.714001	18q23	chr18.77102708.78077248	Del	RP11-567M16.5	No	Yes
-0.336871	0.0646393	-5.21155	1.87e-07	9.37e-06	0.714001	18q23	chr18.77102708.78077248	Del	RP11-154H12.2	No	Yes
-0.336871	0.0646393	-5.21155	1.87e-07	9.37e-06	0.714001	18q23	chr18.77102708.78077248	Del	RP11-154H12.3	No	Yes
-0.336871	0.0646393	-5.21155	1.87e-07	9.37e-06	0.714001	18q23	chr18.77102708.78077248	Del	RBFADN	No	Yes
-0.336871	0.0646393	-5.21155	1.87e-07	9.37e-06	0.714001	18q23	chr18.77102708.78077248	Del	SLC25A6P4	No	Yes
-0.336871	0.0646393	-5.21155	1.87e-07	9.37e-06	0.714001	18q23	chr18.77102708.78077248	Del	AC139100.3	No	Yes
-0.336871	0.0646393	-5.21155	1.87e-07	9.37e-06	0.714001	18q23	chr18.77102708.78077248	Del	ATP9B	No	Yes
-0.336871	0.0646393	-5.21155	1.87e-07	9.37e-06	0.714001	18q23	chr18.77102708.78077248	Del	NFATC1	No	Yes
-0.336871	0.0646393	-5.21155	1.87e-07	9.37e-06	0.714001	18q23	chr18.77102708.78077248	Del	AC018445.1	No	Yes
-0.336871	0.0646393	-5.21155	1.87e-07	9.37e-06	0.714001	18q23	chr18.77102708.78077248	Del	CTDP1	No	Yes
-0.336871	0.0646393	-5.21155	1.87e-07	9.37e-06	0.714001	18q23	chr18.77102708.78077248	Del	KCNG2	No	Yes
-0.336871	0.0646393	-5.21155	1.87e-07	9.37e-06	0.714001	18q23	chr18.77102708.78077248	Del	PQLC1	No	Yes
-0.336871	0.0646393	-5.21155	1.87e-07	9.37e-06	0.714001	18q23	chr18.77102708.78077248	Del	HSBP1L1	No	Yes
-0.336871	0.0646393	-5.21155	1.87e-07	9.37e-06	0.714001	18q23	chr18.77102708.78077248	Del	TXNL4A	Yes	Yes
-0.336871	0.0646393	-5.21155	1.87e-07	9.37e-06	0.714001	18q23	chr18.77102708.78077248	Del	RP11-795F19.5	No	Yes
-0.336871	0.0646393	-5.21155	1.87e-07	9.37e-06	0.714001	18q23	chr18.77102708.78077248	Del	RBFA	No	Yes
-0.336871	0.0646393	-5.21155	1.87e-07	9.37e-06	0.714001	18q23	chr18.77102708.78077248	Del	ADNP2	No	Yes
-0.336871	0.0646393	-5.21155	1.87e-07	9.37e-06	0.714001	18q23	chr18.77102708.78077248	Del	AC139100.2	No	Yes
-0.336871	0.0646393	-5.21155	1.87e-07	9.37e-06	0.714001	18q23	chr18.77102708.78077248	Del	PARD6G	No	Yes
-0.20403	0.0999965	-2.04037	0.0413136	0.095678	0.815438	19q13.43	chr19.58855836.58867170	Del	CTD-2619J13.8	No	Yes
-0.20403	0.0999965	-2.04037	0.0413136	0.095678	0.815438	19q13.43	chr19.58855836.58867170	Del	A1BG-AS1	No	Yes
-0.20403	0.0999965	-2.04037	0.0413136	0.095678	0.815438	19q13.43	chr19.58855836.58867170	Del	A1BG	No	Yes
-0.20403	0.0999965	-2.04037	0.0413136	0.095678	0.815438	19q13.43	chr19.58855836.58867170	Del	ZNF497	No	Yes
-0.224463	0.0704489	-3.18618	0.00144165	0.00785665	0.798945	22q13.31	chr22.47740203.47770502	Del	CITF22-49D8.1	No	Yes
-0.0928803	0.0620593	-1.49664	0.134487	0.246246	0.911303	1q21.3	chr1.150584835.150592038	Amp	ENSA	No	No
-0.00717663	0.0676891	-0.106023	0.915564	0.923887	0.992849	3q26.2	chr3.169425498.169436787	Amp	RP11-3K16.1	No	No
-0.0366013	0.0688122	-0.531902	0.594794	0.702256	0.96406	3q26.33	chr3.181416286.181426930	Amp	SOX2-OT	No	No
-0.0656632	0.10907	-0.60203	0.547154	0.665964	0.936446	4p16.3	chr4.1798030.1798422	Amp	FGFR3	No	No
-0.0477717	0.109498	-0.436278	0.662635	0.735525	0.953351	4q12	chr4.55162569.55162991	Amp	PDGFRA	No	No
-0.0505899	0.112355	-0.450269	0.652517	0.735525	0.950668	4q13.3	chr4.74015952.74024681	Amp	ANKRD17	No	No
-0.149107	0.0894482	-1.66696	0.0955217	0.19278	0.861477	5q35.3	chr5.176811690.176832557	Amp	SLC34A1	No	No
-0.149107	0.0894482	-1.66696	0.0955217	0.19278	0.861477	5q35.3	chr5.176811690.176832557	Amp	PFN3	No	No
-0.149107	0.0894482	-1.66696	0.0955217	0.19278	0.861477	5q35.3	chr5.176811690.176832557	Amp	F12	No	No
-0.149107	0.0894482	-1.66696	0.0955217	0.19278	0.861477	5q35.3	chr5.176811690.176832557	Amp	GRK6	No	No
0.1575	0.10908	1.4439	0.148768	0.25802	1.17058	6q21	chr6.107216045.107220246	Amp	RP1-60O19.1	No	No
0.00298964	0.0689827	0.0433389	0.965431	0.965431	1.00299	8p11.23	chr8.38192460.38204077	Amp	WHSC1L1	No	No
0.00298964	0.0689827	0.0433389	0.965431	0.965431	1.00299	8p11.23	chr8.38192460.38204077	Amp	RP11-513D5.2	No	No
0.0591071	0.0672744	0.878597	0.37962	0.513875	1.06089	8p11.21	chr8.41979432.41988278	Amp	RP11-589C21.2	No	No
-0.107595	0.0606116	-1.77515	0.0758724	0.15596	0.897991	8q11.21	chr8.49505732.49523731	Amp	RP11-770E5.1	No	No
-0.107595	0.0606116	-1.77515	0.0758724	0.15596	0.897991	8q11.21	chr8.49505732.49523731	Amp	AC026904.1	No	No
-0.107595	0.0606116	-1.77515	0.0758724	0.15596	0.897991	8q11.21	chr8.49505732.49523731	Amp	RP11-567J20.1	No	No
-0.0803178	0.115497	-0.695408	0.4868	0.607132	0.922823	10q22.2	chr10.77063102.77066288	Amp	ZNF503-AS1	No	No
-0.0803178	0.115497	-0.695408	0.4868	0.607132	0.922823	10q22.2	chr10.77063102.77066288	Amp	RP11-399K21.11	No	No
-0.0634281	0.0974721	-0.650731	0.51522	0.635439	0.938542	11p13	chr11.35244644.35245906	Amp	CD44	No	No
-0.142407	0.0981782	-1.45049	0.146921	0.25802	0.867268	11q22.2	chr11.102302160.102311086	Amp	TMEM123	No	No
-0.0117117	0.072517	-0.161503	0.871698	0.895911	0.988357	12p13.33	chr12.915771.922391	Amp	WNK1	No	No
0.0398649	0.071799	0.555229	0.578738	0.690752	1.04067	12p12.1	chr12.25358034.25358714	Amp	LYRM5	No	No
0.0398649	0.071799	0.555229	0.578738	0.690752	1.04067	12p12.1	chr12.25358034.25358714	Amp	KRAS	No	No
0.0939431	0.0833693	1.12683	0.259814	0.375371	1.0985	12q14.1	chr12.58145712.58155221	Amp	CDK4	No	No
0.0939431	0.0833693	1.12683	0.259814	0.375371	1.0985	12q14.1	chr12.58145712.58155221	Amp	MARCH9	No	No
0.0263407	0.0774669	0.340025	0.733838	0.790835	1.02669	12q15	chr12.69233216.69243712	Amp	RP11-611O2.5	No	No
0.0263407	0.0774669	0.340025	0.733838	0.790835	1.02669	12q15	chr12.69233216.69243712	Amp	RP11-611O2.3	No	No
0.0263407	0.0774669	0.340025	0.733838	0.790835	1.02669	12q15	chr12.69233216.69243712	Amp	MDM2	No	No
0.0263407	0.0774669	0.340025	0.733838	0.790835	1.02669	12q15	chr12.69233216.69243712	Amp	CPM	No	No
-0.117197	0.0924074	-1.26827	0.204703	0.320028	0.88941	14q13.3	chr14.36969463.37000455	Amp	SFTA3	No	No
-0.117197	0.0924074	-1.26827	0.204703	0.320028	0.88941	14q13.3	chr14.36969463.37000455	Amp	RP11-896J10.3	No	No
-0.117197	0.0924074	-1.26827	0.204703	0.320028	0.88941	14q13.3	chr14.36969463.37000455	Amp	NKX2-1-AS1	No	No
-0.117197	0.0924074	-1.26827	0.204703	0.320028	0.88941	14q13.3	chr14.36969463.37000455	Amp	NKX2-1	No	No
-0.0225525	0.0893493	-0.252408	0.800725	0.838495	0.9777	15q26.3	chr15.99592715.99599958	Amp	RP11-654A16.3	No	No
-0.101987	0.0682906	-1.49343	0.135324	0.246246	0.903041	17q25.1	chr17.73583933.73587413	Amp	MYO15B	No	No
-0.0320134	0.0891037	-0.359282	0.719384	0.789878	0.968494	18q11.2	chr18.20453618.20460182	Amp	RBBP8	No	No
-0.0320134	0.0891037	-0.359282	0.719384	0.789878	0.968494	18q11.2	chr18.20453618.20460182	Amp	RP11-739L10.1	No	No
-0.0320134	0.0891037	-0.359282	0.719384	0.789878	0.968494	18q11.2	chr18.20453618.20460182	Amp	RP11-370A5.1	No	No
0.0493469	0.0943679	0.522921	0.601029	0.702256	1.05058	19p13.12	chr19.15349246.15356391	Amp	BRD4	No	No
0.024889	0.0758482	0.328142	0.742804	0.792801	1.0252	19q12	chr19.30307339.30308141	Amp	CCNE1	No	No
0.104502	0.0785735	1.32999	0.18352	0.304041	1.11016	19q13.2	chr19.39784063.39795313	Amp	IFNL1	No	No
-0.10884	0.061136	-1.7803	0.0750277	0.15596	0.896874	20q13.33	chr20.62188073.62209880	Amp	HELZ2	No	No
-0.133016	0.0728881	-1.82493	0.0680117	0.148025	0.875451	1p36.31	chr1.6261872.6281666	Del	RPL22	No	No
-0.133016	0.0728881	-1.82493	0.0680117	0.148025	0.875451	1p36.31	chr1.6261872.6281666	Del	RNF207	No	No
-0.133016	0.0728881	-1.82493	0.0680117	0.148025	0.875451	1p36.31	chr1.6261872.6281666	Del	ICMT	No	No
-0.133016	0.0728881	-1.82493	0.0680117	0.148025	0.875451	1p36.31	chr1.6261872.6281666	Del	RP1-120G22.11	No	No
-0.162596	0.164596	-0.987845	0.323228	0.454156	0.849935	1q43	chr1.236847934.236928682	Del	ACTN2	No	No
-0.148444	0.120377	-1.23316	0.217516	0.335337	0.862048	2p25.3	chr2.1.489054	Del	FAM110C	No	No
-0.148444	0.120377	-1.23316	0.217516	0.335337	0.862048	2p25.3	chr2.1.489054	Del	SH3YL1	No	No
-0.148444	0.120377	-1.23316	0.217516	0.335337	0.862048	2p25.3	chr2.1.489054	Del	ACP1	No	No
-0.148444	0.120377	-1.23316	0.217516	0.335337	0.862048	2p25.3	chr2.1.489054	Del	FAM150B	No	No
-0.148444	0.120377	-1.23316	0.217516	0.335337	0.862048	2p25.3	chr2.1.489054	Del	AC079779.7	No	No
-0.148444	0.120377	-1.23316	0.217516	0.335337	0.862048	2p25.3	chr2.1.489054	Del	AC079779.4	No	No
-0.148444	0.120377	-1.23316	0.217516	0.335337	0.862048	2p25.3	chr2.1.489054	Del	AC079779.5	No	No
-0.148444	0.120377	-1.23316	0.217516	0.335337	0.862048	2p25.3	chr2.1.489054	Del	AC079779.6	No	No
-0.148444	0.120377	-1.23316	0.217516	0.335337	0.862048	2p25.3	chr2.1.489054	Del	AC105393.1	No	No
-0.148444	0.120377	-1.23316	0.217516	0.335337	0.862048	2p25.3	chr2.1.489054	Del	AC105393.2	No	No
-0.127879	0.0876956	-1.45822	0.14478	0.25802	0.87996	2q22.1	chr2.140976294.142894275	Del	MTND2P19	No	No
-0.127879	0.0876956	-1.45822	0.14478	0.25802	0.87996	2q22.1	chr2.140976294.142894275	Del	MTND1P27	No	No
-0.127879	0.0876956	-1.45822	0.14478	0.25802	0.87996	2q22.1	chr2.140976294.142894275	Del	AC117947.1	No	No
-0.127879	0.0876956	-1.45822	0.14478	0.25802	0.87996	2q22.1	chr2.140976294.142894275	Del	AC010740.1	No	No
-0.127879	0.0876956	-1.45822	0.14478	0.25802	0.87996	2q22.1	chr2.140976294.142894275	Del	RNU6-904P	No	No
-0.127879	0.0876956	-1.45822	0.14478	0.25802	0.87996	2q22.1	chr2.140976294.142894275	Del	AC068287.1	No	No
-0.127879	0.0876956	-1.45822	0.14478	0.25802	0.87996	2q22.1	chr2.140976294.142894275	Del	AC012353.1	No	No
-0.127879	0.0876956	-1.45822	0.14478	0.25802	0.87996	2q22.1	chr2.140976294.142894275	Del	AC012003.1	No	No
-0.127879	0.0876956	-1.45822	0.14478	0.25802	0.87996	2q22.1	chr2.140976294.142894275	Del	AC078882.1	No	No
-0.127879	0.0876956	-1.45822	0.14478	0.25802	0.87996	2q22.1	chr2.140976294.142894275	Del	LRP1B	No	No
0.0675559	0.079424	0.850574	0.395006	0.528261	1.06989	2q37.3	chr2.242253996.242298809	Del	AC005104.3	No	No
0.0675559	0.079424	0.850574	0.395006	0.528261	1.06989	2q37.3	chr2.242253996.242298809	Del	HDLBP	No	No
0.0675559	0.079424	0.850574	0.395006	0.528261	1.06989	2q37.3	chr2.242253996.242298809	Del	SEPT2	No	No
0.0675559	0.079424	0.850574	0.395006	0.528261	1.06989	2q37.3	chr2.242253996.242298809	Del	FARP2	No	No
-0.139702	0.109661	-1.27394	0.202684	0.320028	0.869618	3q13.31	chr3.116426639.116440933	Del	LSAMP	No	No
-0.139702	0.109661	-1.27394	0.202684	0.320028	0.869618	3q13.31	chr3.116426639.116440933	Del	TUSC7	No	No
0.0625138	0.0702205	0.890249	0.373332	0.511603	1.06451	4p16.3	chr4.1203129.1244266	Del	CTBP1	Yes	No
0.0625138	0.0702205	0.890249	0.373332	0.511603	1.06451	4p16.3	chr4.1203129.1244266	Del	CTBP1-AS2	No	No
-0.0903773	0.0696763	-1.2971	0.194596	0.313045	0.913586	4q22.1	chr4.91035787.92526033	Del	RN7SKP248	No	No
-0.0903773	0.0696763	-1.2971	0.194596	0.313045	0.913586	4q22.1	chr4.91035787.92526033	Del	RP11-11N6.1	No	No
-0.0903773	0.0696763	-1.2971	0.194596	0.313045	0.913586	4q22.1	chr4.91035787.92526033	Del	TMSB4XP8	No	No
-0.0903773	0.0696763	-1.2971	0.194596	0.313045	0.913586	4q22.1	chr4.91035787.92526033	Del	AC004054.1	No	No
-0.0903773	0.0696763	-1.2971	0.194596	0.313045	0.913586	4q22.1	chr4.91035787.92526033	Del	CCSER1	No	No
-0.0903773	0.0696763	-1.2971	0.194596	0.313045	0.913586	4q22.1	chr4.91035787.92526033	Del	RP11-763F8.1	No	No
-0.0782314	0.0652048	-1.19978	0.230225	0.350069	0.92475	4q34.3	chr4.181521852.182082855	Del	RP11-460H9.1	No	No
-0.0782314	0.0652048	-1.19978	0.230225	0.350069	0.92475	4q34.3	chr4.181521852.182082855	Del	LINC00290	No	No
-0.145177	0.0900883	-1.6115	0.107072	0.208508	0.864869	6p25.3	chr6.1621405.2252425	Del	GMDS-AS1	No	No
-0.145177	0.0900883	-1.6115	0.107072	0.208508	0.864869	6p25.3	chr6.1621405.2252425	Del	GMDS	No	No
0.0804741	0.135294	0.59481	0.55197	0.665964	1.0838	7p22.3	chr7.839728.884742	Del	SUN1	No	No
-0.17275	0.113717	-1.51912	0.128733	0.242192	0.841348	7q31.1	chr7.110236682.111354928	Del	IMMP2L	No	No
-0.17275	0.113717	-1.51912	0.128733	0.242192	0.841348	7q31.1	chr7.110236682.111354928	Del	LRRN3	No	No
-0.17275	0.113717	-1.51912	0.128733	0.242192	0.841348	7q31.1	chr7.110236682.111354928	Del	AC073326.3	No	No
-0.17275	0.113717	-1.51912	0.128733	0.242192	0.841348	7q31.1	chr7.110236682.111354928	Del	AC005161.1	No	No
-0.17275	0.113717	-1.51912	0.128733	0.242192	0.841348	7q31.1	chr7.110236682.111354928	Del	AC003989.3	No	No
-0.17275	0.113717	-1.51912	0.128733	0.242192	0.841348	7q31.1	chr7.110236682.111354928	Del	AC003989.4	No	No
-0.0977076	0.0723638	-1.35023	0.176943	0.297586	0.906914	9q21.11	chr9.38747065.71044889	Del	RP11-402N8.1	No	No
-0.0977076	0.0723638	-1.35023	0.176943	0.297586	0.906914	9q21.11	chr9.38747065.71044889	Del	VN2R3P	No	No
-0.0977076	0.0723638	-1.35023	0.176943	0.297586	0.906914	9q21.11	chr9.38747065.71044889	Del	RP11-290L7.2	No	No
-0.0977076	0.0723638	-1.35023	0.176943	0.297586	0.906914	9q21.11	chr9.38747065.71044889	Del	RP11-290L7.5	No	No
-0.0977076	0.0723638	-1.35023	0.176943	0.297586	0.906914	9q21.11	chr9.38747065.71044889	Del	RP11-290L7.3	No	No
-0.0977076	0.0723638	-1.35023	0.176943	0.297586	0.906914	9q21.11	chr9.38747065.71044889	Del	RN7SL640P	No	No
-0.0977076	0.0723638	-1.35023	0.176943	0.297586	0.906914	9q21.11	chr9.38747065.71044889	Del	RP11-347J14.4	No	No
-0.0977076	0.0723638	-1.35023	0.176943	0.297586	0.906914	9q21.11	chr9.38747065.71044889	Del	FAM74A5	No	No
-0.0977076	0.0723638	-1.35023	0.176943	0.297586	0.906914	9q21.11	chr9.38747065.71044889	Del	RP11-347J14.8	No	No
-0.0977076	0.0723638	-1.35023	0.176943	0.297586	0.906914	9q21.11	chr9.38747065.71044889	Del	RP11-347J14.7	No	No
-0.0977076	0.0723638	-1.35023	0.176943	0.297586	0.906914	9q21.11	chr9.38747065.71044889	Del	CTD-2173L22.4	No	No
-0.0977076	0.0723638	-1.35023	0.176943	0.297586	0.906914	9q21.11	chr9.38747065.71044889	Del	RP11-381G8.1	No	No
-0.0977076	0.0723638	-1.35023	0.176943	0.297586	0.906914	9q21.11	chr9.38747065.71044889	Del	AL590812.1	No	No
-0.0977076	0.0723638	-1.35023	0.176943	0.297586	0.906914	9q21.11	chr9.38747065.71044889	Del	AL590812.3	No	No
-0.0977076	0.0723638	-1.35023	0.176943	0.297586	0.906914	9q21.11	chr9.38747065.71044889	Del	ATP5A1P9	No	No
-0.0977076	0.0723638	-1.35023	0.176943	0.297586	0.906914	9q21.11	chr9.38747065.71044889	Del	RN7SL462P	No	No
-0.0977076	0.0723638	-1.35023	0.176943	0.297586	0.906914	9q21.11	chr9.38747065.71044889	Del	BX088645.3	No	No
-0.0977076	0.0723638	-1.35023	0.176943	0.297586	0.906914	9q21.11	chr9.38747065.71044889	Del	RP11-133G22.1	No	No
-0.0977076	0.0723638	-1.35023	0.176943	0.297586	0.906914	9q21.11	chr9.38747065.71044889	Del	BX088645.2	No	No
-0.0977076	0.0723638	-1.35023	0.176943	0.297586	0.906914	9q21.11	chr9.38747065.71044889	Del	BX664726.3	No	No
-0.0977076	0.0723638	-1.35023	0.176943	0.297586	0.906914	9q21.11	chr9.38747065.71044889	Del	FAM74A1	No	No
-0.0977076	0.0723638	-1.35023	0.176943	0.297586	0.906914	9q21.11	chr9.38747065.71044889	Del	RP11-95H8.5	No	No
-0.0977076	0.0723638	-1.35023	0.176943	0.297586	0.906914	9q21.11	chr9.38747065.71044889	Del	VN2R4P	No	No
-0.0977076	0.0723638	-1.35023	0.176943	0.297586	0.906914	9q21.11	chr9.38747065.71044889	Del	RP11-111G23.1	No	No
-0.0977076	0.0723638	-1.35023	0.176943	0.297586	0.906914	9q21.11	chr9.38747065.71044889	Del	VN2R5P	No	No
-0.0977076	0.0723638	-1.35023	0.176943	0.297586	0.906914	9q21.11	chr9.38747065.71044889	Del	RP11-292B8.2	No	No
-0.0977076	0.0723638	-1.35023	0.176943	0.297586	0.906914	9q21.11	chr9.38747065.71044889	Del	RP11-292B8.1	No	No
-0.0977076	0.0723638	-1.35023	0.176943	0.297586	0.906914	9q21.11	chr9.38747065.71044889	Del	RN7SL422P	No	No
-0.0977076	0.0723638	-1.35023	0.176943	0.297586	0.906914	9q21.11	chr9.38747065.71044889	Del	RP11-395E19.5	No	No
-0.0977076	0.0723638	-1.35023	0.176943	0.297586	0.906914	9q21.11	chr9.38747065.71044889	Del	RP11-395E19.2	No	No
-0.0977076	0.0723638	-1.35023	0.176943	0.297586	0.906914	9q21.11	chr9.38747065.71044889	Del	FAM74A3	No	No
-0.0977076	0.0723638	-1.35023	0.176943	0.297586	0.906914	9q21.11	chr9.38747065.71044889	Del	RP11-395E19.7	No	No
-0.0977076	0.0723638	-1.35023	0.176943	0.297586	0.906914	9q21.11	chr9.38747065.71044889	Del	BX664608.1	No	No
-0.0977076	0.0723638	-1.35023	0.176943	0.297586	0.906914	9q21.11	chr9.38747065.71044889	Del	ATP5A1P1	No	No
-0.0977076	0.0723638	-1.35023	0.176943	0.297586	0.906914	9q21.11	chr9.38747065.71044889	Del	CTD-2340F8.3	No	No
-0.0977076	0.0723638	-1.35023	0.176943	0.297586	0.906914	9q21.11	chr9.38747065.71044889	Del	CTD-2340F8.1	No	No
-0.0977076	0.0723638	-1.35023	0.176943	0.297586	0.906914	9q21.11	chr9.38747065.71044889	Del	RP11-95K23.7	No	No
-0.0977076	0.0723638	-1.35023	0.176943	0.297586	0.906914	9q21.11	chr9.38747065.71044889	Del	RP11-95K23.6	No	No
-0.0977076	0.0723638	-1.35023	0.176943	0.297586	0.906914	9q21.11	chr9.38747065.71044889	Del	RP11-95K23.5	No	No
-0.0977076	0.0723638	-1.35023	0.176943	0.297586	0.906914	9q21.11	chr9.38747065.71044889	Del	FAM74A2	No	No
-0.0977076	0.0723638	-1.35023	0.176943	0.297586	0.906914	9q21.11	chr9.38747065.71044889	Del	RP11-95K23.3	No	No
-0.0977076	0.0723638	-1.35023	0.176943	0.297586	0.906914	9q21.11	chr9.38747065.71044889	Del	RP11-144A16.1	No	No
-0.0977076	0.0723638	-1.35023	0.176943	0.297586	0.906914	9q21.11	chr9.38747065.71044889	Del	RP11-144A16.2	No	No
-0.0977076	0.0723638	-1.35023	0.176943	0.297586	0.906914	9q21.11	chr9.38747065.71044889	Del	RP11-100J16.5	No	No
-0.0977076	0.0723638	-1.35023	0.176943	0.297586	0.906914	9q21.11	chr9.38747065.71044889	Del	FAM74A6	No	No
-0.0977076	0.0723638	-1.35023	0.176943	0.297586	0.906914	9q21.11	chr9.38747065.71044889	Del	RP11-144A16.5	No	No
-0.0977076	0.0723638	-1.35023	0.176943	0.297586	0.906914	9q21.11	chr9.38747065.71044889	Del	ZNF658B	No	No
-0.0977076	0.0723638	-1.35023	0.176943	0.297586	0.906914	9q21.11	chr9.38747065.71044889	Del	RP11-100J16.4	No	No
-0.0977076	0.0723638	-1.35023	0.176943	0.297586	0.906914	9q21.11	chr9.38747065.71044889	Del	RP11-45O22.1	No	No
-0.0977076	0.0723638	-1.35023	0.176943	0.297586	0.906914	9q21.11	chr9.38747065.71044889	Del	RP11-45O22.3	No	No
-0.0977076	0.0723638	-1.35023	0.176943	0.297586	0.906914	9q21.11	chr9.38747065.71044889	Del	ATP5A1P8	No	No
-0.0977076	0.0723638	-1.35023	0.176943	0.297586	0.906914	9q21.11	chr9.38747065.71044889	Del	RP11-104G3.5	No	No
-0.0977076	0.0723638	-1.35023	0.176943	0.297586	0.906914	9q21.11	chr9.38747065.71044889	Del	RBPJP5	No	No
-0.0977076	0.0723638	-1.35023	0.176943	0.297586	0.906914	9q21.11	chr9.38747065.71044889	Del	RP11-104G3.2	No	No
-0.0977076	0.0723638	-1.35023	0.176943	0.297586	0.906914	9q21.11	chr9.38747065.71044889	Del	RP11-204M4.2	No	No
-0.0977076	0.0723638	-1.35023	0.176943	0.297586	0.906914	9q21.11	chr9.38747065.71044889	Del	RN7SL763P	No	No
-0.0977076	0.0723638	-1.35023	0.176943	0.297586	0.906914	9q21.11	chr9.38747065.71044889	Del	RP11-204M4.1	No	No
-0.0977076	0.0723638	-1.35023	0.176943	0.297586	0.906914	9q21.11	chr9.38747065.71044889	Del	AL772307.1	No	No
-0.0977076	0.0723638	-1.35023	0.176943	0.297586	0.906914	9q21.11	chr9.38747065.71044889	Del	RP11-216M21.1	No	No
-0.0977076	0.0723638	-1.35023	0.176943	0.297586	0.906914	9q21.11	chr9.38747065.71044889	Del	RP11-216M21.2	No	No
-0.0977076	0.0723638	-1.35023	0.176943	0.297586	0.906914	9q21.11	chr9.38747065.71044889	Del	RP11-216M21.5	No	No
-0.0977076	0.0723638	-1.35023	0.176943	0.297586	0.906914	9q21.11	chr9.38747065.71044889	Del	RP11-216M21.4	No	No
-0.0977076	0.0723638	-1.35023	0.176943	0.297586	0.906914	9q21.11	chr9.38747065.71044889	Del	RP11-216M21.6	No	No
-0.0977076	0.0723638	-1.35023	0.176943	0.297586	0.906914	9q21.11	chr9.38747065.71044889	Del	MEP1AP1	No	No
-0.0977076	0.0723638	-1.35023	0.176943	0.297586	0.906914	9q21.11	chr9.38747065.71044889	Del	RP11-216M21.7	No	No
-0.0977076	0.0723638	-1.35023	0.176943	0.297586	0.906914	9q21.11	chr9.38747065.71044889	Del	RNU6-1269P	No	No
-0.0977076	0.0723638	-1.35023	0.176943	0.297586	0.906914	9q21.11	chr9.38747065.71044889	Del	RP11-146D12.6	No	No
-0.0977076	0.0723638	-1.35023	0.176943	0.297586	0.906914	9q21.11	chr9.38747065.71044889	Del	SNX18P8	No	No
-0.0977076	0.0723638	-1.35023	0.176943	0.297586	0.906914	9q21.11	chr9.38747065.71044889	Del	FAM95B1	No	No
-0.0977076	0.0723638	-1.35023	0.176943	0.297586	0.906914	9q21.11	chr9.38747065.71044889	Del	RP11-146D12.5	No	No
-0.0977076	0.0723638	-1.35023	0.176943	0.297586	0.906914	9q21.11	chr9.38747065.71044889	Del	CNN2P2	No	No
-0.0977076	0.0723638	-1.35023	0.176943	0.297586	0.906914	9q21.11	chr9.38747065.71044889	Del	RP11-341A11.2	No	No
-0.0977076	0.0723638	-1.35023	0.176943	0.297586	0.906914	9q21.11	chr9.38747065.71044889	Del	AL591471.1	No	No
-0.0977076	0.0723638	-1.35023	0.176943	0.297586	0.906914	9q21.11	chr9.38747065.71044889	Del	IGKV1OR9-2	No	No
-0.0977076	0.0723638	-1.35023	0.176943	0.297586	0.906914	9q21.11	chr9.38747065.71044889	Del	AC129778.5	No	No
-0.0977076	0.0723638	-1.35023	0.176943	0.297586	0.906914	9q21.11	chr9.38747065.71044889	Del	MTND1P12	No	No
-0.0977076	0.0723638	-1.35023	0.176943	0.297586	0.906914	9q21.11	chr9.38747065.71044889	Del	BMS1P14	No	No
-0.0977076	0.0723638	-1.35023	0.176943	0.297586	0.906914	9q21.11	chr9.38747065.71044889	Del	AC129778.2	No	No
-0.0977076	0.0723638	-1.35023	0.176943	0.297586	0.906914	9q21.11	chr9.38747065.71044889	Del	AQP7P3	No	No
-0.0977076	0.0723638	-1.35023	0.176943	0.297586	0.906914	9q21.11	chr9.38747065.71044889	Del	RP11-15E1.3	No	No
-0.0977076	0.0723638	-1.35023	0.176943	0.297586	0.906914	9q21.11	chr9.38747065.71044889	Del	RP11-399F4.2	No	No
-0.0977076	0.0723638	-1.35023	0.176943	0.297586	0.906914	9q21.11	chr9.38747065.71044889	Del	CYP4F59P	No	No
-0.0977076	0.0723638	-1.35023	0.176943	0.297586	0.906914	9q21.11	chr9.38747065.71044889	Del	SNX18P4	No	No
-0.0977076	0.0723638	-1.35023	0.176943	0.297586	0.906914	9q21.11	chr9.38747065.71044889	Del	RP11-327I22.1	No	No
-0.0977076	0.0723638	-1.35023	0.176943	0.297586	0.906914	9q21.11	chr9.38747065.71044889	Del	RP11-327I22.4	No	No
-0.0977076	0.0723638	-1.35023	0.176943	0.297586	0.906914	9q21.11	chr9.38747065.71044889	Del	RNU6-538P	No	No
-0.0977076	0.0723638	-1.35023	0.176943	0.297586	0.906914	9q21.11	chr9.38747065.71044889	Del	RP11-327I22.6	No	No
-0.0977076	0.0723638	-1.35023	0.176943	0.297586	0.906914	9q21.11	chr9.38747065.71044889	Del	RP11-327I22.5	No	No
-0.0977076	0.0723638	-1.35023	0.176943	0.297586	0.906914	9q21.11	chr9.38747065.71044889	Del	MEP1AP3	No	No
-0.0977076	0.0723638	-1.35023	0.176943	0.297586	0.906914	9q21.11	chr9.38747065.71044889	Del	RP11-327I22.8	No	No
-0.0977076	0.0723638	-1.35023	0.176943	0.297586	0.906914	9q21.11	chr9.38747065.71044889	Del	BX649597.1	No	No
-0.0977076	0.0723638	-1.35023	0.176943	0.297586	0.906914	9q21.11	chr9.38747065.71044889	Del	RP11-186G6.5	No	No
-0.0977076	0.0723638	-1.35023	0.176943	0.297586	0.906914	9q21.11	chr9.38747065.71044889	Del	ATP5A1P5	No	No
-0.0977076	0.0723638	-1.35023	0.176943	0.297586	0.906914	9q21.11	chr9.38747065.71044889	Del	BX649597.3	No	No
-0.0977076	0.0723638	-1.35023	0.176943	0.297586	0.906914	9q21.11	chr9.38747065.71044889	Del	BX649597.4	No	No
-0.0977076	0.0723638	-1.35023	0.176943	0.297586	0.906914	9q21.11	chr9.38747065.71044889	Del	RP11-366N18.2	No	No
-0.0977076	0.0723638	-1.35023	0.176943	0.297586	0.906914	9q21.11	chr9.38747065.71044889	Del	RN7SL343P	No	No
-0.0977076	0.0723638	-1.35023	0.176943	0.297586	0.906914	9q21.11	chr9.38747065.71044889	Del	RP11-24B13.2	No	No
-0.0977076	0.0723638	-1.35023	0.176943	0.297586	0.906914	9q21.11	chr9.38747065.71044889	Del	RP11-24B13.1	No	No
-0.0977076	0.0723638	-1.35023	0.176943	0.297586	0.906914	9q21.11	chr9.38747065.71044889	Del	CNN2P4	No	No
-0.0977076	0.0723638	-1.35023	0.176943	0.297586	0.906914	9q21.11	chr9.38747065.71044889	Del	CR848007.5	No	No
-0.0977076	0.0723638	-1.35023	0.176943	0.297586	0.906914	9q21.11	chr9.38747065.71044889	Del	CYP4F60P	No	No
-0.0977076	0.0723638	-1.35023	0.176943	0.297586	0.906914	9q21.11	chr9.38747065.71044889	Del	SNX18P5	No	No
-0.0977076	0.0723638	-1.35023	0.176943	0.297586	0.906914	9q21.11	chr9.38747065.71044889	Del	CR848007.2	No	No
-0.0977076	0.0723638	-1.35023	0.176943	0.297586	0.906914	9q21.11	chr9.38747065.71044889	Del	ANKRD20A7P	No	No
-0.0977076	0.0723638	-1.35023	0.176943	0.297586	0.906914	9q21.11	chr9.38747065.71044889	Del	RNU6-599P	No	No
-0.0977076	0.0723638	-1.35023	0.176943	0.297586	0.906914	9q21.11	chr9.38747065.71044889	Del	MEP1AP4	No	No
-0.0977076	0.0723638	-1.35023	0.176943	0.297586	0.906914	9q21.11	chr9.38747065.71044889	Del	BX649563.4	No	No
-0.0977076	0.0723638	-1.35023	0.176943	0.297586	0.906914	9q21.11	chr9.38747065.71044889	Del	RP11-175I6.5	No	No
-0.0977076	0.0723638	-1.35023	0.176943	0.297586	0.906914	9q21.11	chr9.38747065.71044889	Del	BX005214.1	No	No
-0.0977076	0.0723638	-1.35023	0.176943	0.297586	0.906914	9q21.11	chr9.38747065.71044889	Del	RP11-475I24.7	No	No
-0.0977076	0.0723638	-1.35023	0.176943	0.297586	0.906914	9q21.11	chr9.38747065.71044889	Del	RP11-475I24.1	No	No
-0.0977076	0.0723638	-1.35023	0.176943	0.297586	0.906914	9q21.11	chr9.38747065.71044889	Del	RP11-475I24.8	No	No
-0.0977076	0.0723638	-1.35023	0.176943	0.297586	0.906914	9q21.11	chr9.38747065.71044889	Del	RP11-475I24.3	No	No
-0.0977076	0.0723638	-1.35023	0.176943	0.297586	0.906914	9q21.11	chr9.38747065.71044889	Del	RBPJP6	No	No
-0.0977076	0.0723638	-1.35023	0.176943	0.297586	0.906914	9q21.11	chr9.38747065.71044889	Del	RP11-475I24.6	No	No
-0.0977076	0.0723638	-1.35023	0.176943	0.297586	0.906914	9q21.11	chr9.38747065.71044889	Del	ATP5A1P6	No	No
-0.0977076	0.0723638	-1.35023	0.176943	0.297586	0.906914	9q21.11	chr9.38747065.71044889	Del	AL162415.4	No	No
-0.0977076	0.0723638	-1.35023	0.176943	0.297586	0.906914	9q21.11	chr9.38747065.71044889	Del	AL162415.2	No	No
-0.0977076	0.0723638	-1.35023	0.176943	0.297586	0.906914	9q21.11	chr9.38747065.71044889	Del	AL162415.1	No	No
-0.0977076	0.0723638	-1.35023	0.176943	0.297586	0.906914	9q21.11	chr9.38747065.71044889	Del	RP11-160N1.9	No	No
-0.0977076	0.0723638	-1.35023	0.176943	0.297586	0.906914	9q21.11	chr9.38747065.71044889	Del	RP11-160N1.8	No	No
-0.0977076	0.0723638	-1.35023	0.176943	0.297586	0.906914	9q21.11	chr9.38747065.71044889	Del	RP11-374M1.7	No	No
-0.0977076	0.0723638	-1.35023	0.176943	0.297586	0.906914	9q21.11	chr9.38747065.71044889	Del	FAM27E4	No	No
-0.0977076	0.0723638	-1.35023	0.176943	0.297586	0.906914	9q21.11	chr9.38747065.71044889	Del	RP11-374M1.5	No	No
-0.0977076	0.0723638	-1.35023	0.176943	0.297586	0.906914	9q21.11	chr9.38747065.71044889	Del	RP11-374M1.4	No	No
-0.0977076	0.0723638	-1.35023	0.176943	0.297586	0.906914	9q21.11	chr9.38747065.71044889	Del	RP11-374M1.3	No	No
-0.0977076	0.0723638	-1.35023	0.176943	0.297586	0.906914	9q21.11	chr9.38747065.71044889	Del	RP11-374M1.2	No	No
-0.0977076	0.0723638	-1.35023	0.176943	0.297586	0.906914	9q21.11	chr9.38747065.71044889	Del	RP11-449H15.2	No	No
-0.0977076	0.0723638	-1.35023	0.176943	0.297586	0.906914	9q21.11	chr9.38747065.71044889	Del	CDK2AP2P1	No	No
-0.0977076	0.0723638	-1.35023	0.176943	0.297586	0.906914	9q21.11	chr9.38747065.71044889	Del	MYO5BP1	No	No
-0.0977076	0.0723638	-1.35023	0.176943	0.297586	0.906914	9q21.11	chr9.38747065.71044889	Del	RP11-187C18.5	No	No
-0.0977076	0.0723638	-1.35023	0.176943	0.297586	0.906914	9q21.11	chr9.38747065.71044889	Del	RP11-187C18.4	No	No
-0.0977076	0.0723638	-1.35023	0.176943	0.297586	0.906914	9q21.11	chr9.38747065.71044889	Del	RP11-187C18.2	No	No
-0.0977076	0.0723638	-1.35023	0.176943	0.297586	0.906914	9q21.11	chr9.38747065.71044889	Del	RP11-187C18.3	No	No
-0.0977076	0.0723638	-1.35023	0.176943	0.297586	0.906914	9q21.11	chr9.38747065.71044889	Del	RP11-266E16.1	No	No
-0.0977076	0.0723638	-1.35023	0.176943	0.297586	0.906914	9q21.11	chr9.38747065.71044889	Del	RN7SL565P	No	No
-0.0977076	0.0723638	-1.35023	0.176943	0.297586	0.906914	9q21.11	chr9.38747065.71044889	Del	RP11-7G23.4	No	No
-0.0977076	0.0723638	-1.35023	0.176943	0.297586	0.906914	9q21.11	chr9.38747065.71044889	Del	RP11-7G23.8	No	No
-0.0977076	0.0723638	-1.35023	0.176943	0.297586	0.906914	9q21.11	chr9.38747065.71044889	Del	RP11-7G23.5	No	No
-0.0977076	0.0723638	-1.35023	0.176943	0.297586	0.906914	9q21.11	chr9.38747065.71044889	Del	RP11-436G20.1	No	No
-0.0977076	0.0723638	-1.35023	0.176943	0.297586	0.906914	9q21.11	chr9.38747065.71044889	Del	RP11-157L3.3	No	No
-0.0977076	0.0723638	-1.35023	0.176943	0.297586	0.906914	9q21.11	chr9.38747065.71044889	Del	RN7SL722P	No	No
-0.0977076	0.0723638	-1.35023	0.176943	0.297586	0.906914	9q21.11	chr9.38747065.71044889	Del	RP11-157L3.4	No	No
-0.0977076	0.0723638	-1.35023	0.176943	0.297586	0.906914	9q21.11	chr9.38747065.71044889	Del	RP11-157L3.2	No	No
-0.0977076	0.0723638	-1.35023	0.176943	0.297586	0.906914	9q21.11	chr9.38747065.71044889	Del	RP11-157L3.5	No	No
-0.0977076	0.0723638	-1.35023	0.176943	0.297586	0.906914	9q21.11	chr9.38747065.71044889	Del	RP11-157L3.1	No	No
-0.0977076	0.0723638	-1.35023	0.176943	0.297586	0.906914	9q21.11	chr9.38747065.71044889	Del	RP11-157L3.6	No	No
-0.0977076	0.0723638	-1.35023	0.176943	0.297586	0.906914	9q21.11	chr9.38747065.71044889	Del	RP11-292F9.1	No	No
-0.0977076	0.0723638	-1.35023	0.176943	0.297586	0.906914	9q21.11	chr9.38747065.71044889	Del	RP11-34H11.6	No	No
-0.0977076	0.0723638	-1.35023	0.176943	0.297586	0.906914	9q21.11	chr9.38747065.71044889	Del	RP11-292F9.2	No	No
-0.0977076	0.0723638	-1.35023	0.176943	0.297586	0.906914	9q21.11	chr9.38747065.71044889	Del	RP11-34H11.5	No	No
-0.0977076	0.0723638	-1.35023	0.176943	0.297586	0.906914	9q21.11	chr9.38747065.71044889	Del	RP11-34H11.3	No	No
-0.0977076	0.0723638	-1.35023	0.176943	0.297586	0.906914	9q21.11	chr9.38747065.71044889	Del	RP11-34H11.1	No	No
-0.0977076	0.0723638	-1.35023	0.176943	0.297586	0.906914	9q21.11	chr9.38747065.71044889	Del	RP11-111F5.2	No	No
-0.0977076	0.0723638	-1.35023	0.176943	0.297586	0.906914	9q21.11	chr9.38747065.71044889	Del	RP11-111F5.3	No	No
-0.0977076	0.0723638	-1.35023	0.176943	0.297586	0.906914	9q21.11	chr9.38747065.71044889	Del	RP11-111F5.1	No	No
-0.0977076	0.0723638	-1.35023	0.176943	0.297586	0.906914	9q21.11	chr9.38747065.71044889	Del	RN7SL544P	No	No
-0.0977076	0.0723638	-1.35023	0.176943	0.297586	0.906914	9q21.11	chr9.38747065.71044889	Del	RP11-111F5.4	No	No
-0.0977076	0.0723638	-1.35023	0.176943	0.297586	0.906914	9q21.11	chr9.38747065.71044889	Del	RP11-111F5.5	No	No
-0.0977076	0.0723638	-1.35023	0.176943	0.297586	0.906914	9q21.11	chr9.38747065.71044889	Del	RP11-111F5.8	No	No
-0.0977076	0.0723638	-1.35023	0.176943	0.297586	0.906914	9q21.11	chr9.38747065.71044889	Del	RP11-111F5.6	No	No
-0.0977076	0.0723638	-1.35023	0.176943	0.297586	0.906914	9q21.11	chr9.38747065.71044889	Del	RP11-96J15.1	No	No
-0.0977076	0.0723638	-1.35023	0.176943	0.297586	0.906914	9q21.11	chr9.38747065.71044889	Del	RP11-96J15.2	No	No
-0.0977076	0.0723638	-1.35023	0.176943	0.297586	0.906914	9q21.11	chr9.38747065.71044889	Del	RP11-211N8.7	No	No
-0.0977076	0.0723638	-1.35023	0.176943	0.297586	0.906914	9q21.11	chr9.38747065.71044889	Del	RP11-211N8.2	No	No
-0.0977076	0.0723638	-1.35023	0.176943	0.297586	0.906914	9q21.11	chr9.38747065.71044889	Del	RP11-211N8.3	No	No
-0.0977076	0.0723638	-1.35023	0.176943	0.297586	0.906914	9q21.11	chr9.38747065.71044889	Del	RBPJP7	No	No
-0.0977076	0.0723638	-1.35023	0.176943	0.297586	0.906914	9q21.11	chr9.38747065.71044889	Del	RP11-211N8.5	No	No
-0.0977076	0.0723638	-1.35023	0.176943	0.297586	0.906914	9q21.11	chr9.38747065.71044889	Del	RP11-211N8.6	No	No
-0.0977076	0.0723638	-1.35023	0.176943	0.297586	0.906914	9q21.11	chr9.38747065.71044889	Del	ATP5A1P7	No	No
-0.0977076	0.0723638	-1.35023	0.176943	0.297586	0.906914	9q21.11	chr9.38747065.71044889	Del	BX664724.4	No	No
-0.0977076	0.0723638	-1.35023	0.176943	0.297586	0.906914	9q21.11	chr9.38747065.71044889	Del	BX664724.1	No	No
-0.0977076	0.0723638	-1.35023	0.176943	0.297586	0.906914	9q21.11	chr9.38747065.71044889	Del	VN2R6P	No	No
-0.0977076	0.0723638	-1.35023	0.176943	0.297586	0.906914	9q21.11	chr9.38747065.71044889	Del	RP11-101E5.1	No	No
-0.0977076	0.0723638	-1.35023	0.176943	0.297586	0.906914	9q21.11	chr9.38747065.71044889	Del	FAM74A4	No	No
-0.0977076	0.0723638	-1.35023	0.176943	0.297586	0.906914	9q21.11	chr9.38747065.71044889	Del	RP11-101E5.2	No	No
-0.0977076	0.0723638	-1.35023	0.176943	0.297586	0.906914	9q21.11	chr9.38747065.71044889	Del	RP11-203I2.1	No	No
-0.0977076	0.0723638	-1.35023	0.176943	0.297586	0.906914	9q21.11	chr9.38747065.71044889	Del	RP11-237M21.1	No	No
-0.0977076	0.0723638	-1.35023	0.176943	0.297586	0.906914	9q21.11	chr9.38747065.71044889	Del	RP11-118H15.1	No	No
-0.0977076	0.0723638	-1.35023	0.176943	0.297586	0.906914	9q21.11	chr9.38747065.71044889	Del	RBPJP2	No	No
-0.0977076	0.0723638	-1.35023	0.176943	0.297586	0.906914	9q21.11	chr9.38747065.71044889	Del	RP11-120E5.2	No	No
-0.0977076	0.0723638	-1.35023	0.176943	0.297586	0.906914	9q21.11	chr9.38747065.71044889	Del	ATP5A1P10	No	No
-0.0977076	0.0723638	-1.35023	0.176943	0.297586	0.906914	9q21.11	chr9.38747065.71044889	Del	RP11-93P10.2	No	No
-0.0977076	0.0723638	-1.35023	0.176943	0.297586	0.906914	9q21.11	chr9.38747065.71044889	Del	RP11-93P10.3	No	No
-0.0977076	0.0723638	-1.35023	0.176943	0.297586	0.906914	9q21.11	chr9.38747065.71044889	Del	RP11-459O16.1	No	No
-0.0977076	0.0723638	-1.35023	0.176943	0.297586	0.906914	9q21.11	chr9.38747065.71044889	Del	CNN2P5	No	No
-0.0977076	0.0723638	-1.35023	0.176943	0.297586	0.906914	9q21.11	chr9.38747065.71044889	Del	RP11-459O16.3	No	No
-0.0977076	0.0723638	-1.35023	0.176943	0.297586	0.906914	9q21.11	chr9.38747065.71044889	Del	CYP4F61P	No	No
-0.0977076	0.0723638	-1.35023	0.176943	0.297586	0.906914	9q21.11	chr9.38747065.71044889	Del	SNX18P6	No	No
-0.0977076	0.0723638	-1.35023	0.176943	0.297586	0.906914	9q21.11	chr9.38747065.71044889	Del	RP11-459O16.7	No	No
-0.0977076	0.0723638	-1.35023	0.176943	0.297586	0.906914	9q21.11	chr9.38747065.71044889	Del	RP11-262H14.1	No	No
-0.0977076	0.0723638	-1.35023	0.176943	0.297586	0.906914	9q21.11	chr9.38747065.71044889	Del	RNA5SP283	No	No
-0.0977076	0.0723638	-1.35023	0.176943	0.297586	0.906914	9q21.11	chr9.38747065.71044889	Del	AL512625.1	No	No
-0.0977076	0.0723638	-1.35023	0.176943	0.297586	0.906914	9q21.11	chr9.38747065.71044889	Del	RP11-262H14.5	No	No
-0.0977076	0.0723638	-1.35023	0.176943	0.297586	0.906914	9q21.11	chr9.38747065.71044889	Del	PTGER4P2	No	No
-0.0977076	0.0723638	-1.35023	0.176943	0.297586	0.906914	9q21.11	chr9.38747065.71044889	Del	CDK2AP2P2	No	No
-0.0977076	0.0723638	-1.35023	0.176943	0.297586	0.906914	9q21.11	chr9.38747065.71044889	Del	MYO5BP2	No	No
-0.0977076	0.0723638	-1.35023	0.176943	0.297586	0.906914	9q21.11	chr9.38747065.71044889	Del	RP11-262H14.3	No	No
-0.0977076	0.0723638	-1.35023	0.176943	0.297586	0.906914	9q21.11	chr9.38747065.71044889	Del	RP11-262H14.7	No	No
-0.0977076	0.0723638	-1.35023	0.176943	0.297586	0.906914	9q21.11	chr9.38747065.71044889	Del	RP11-262H14.11	No	No
-0.0977076	0.0723638	-1.35023	0.176943	0.297586	0.906914	9q21.11	chr9.38747065.71044889	Del	RP11-262H14.4	No	No
-0.0977076	0.0723638	-1.35023	0.176943	0.297586	0.906914	9q21.11	chr9.38747065.71044889	Del	RP11-282E4.1	No	No
-0.0977076	0.0723638	-1.35023	0.176943	0.297586	0.906914	9q21.11	chr9.38747065.71044889	Del	RP11-318K12.1	No	No
-0.0977076	0.0723638	-1.35023	0.176943	0.297586	0.906914	9q21.11	chr9.38747065.71044889	Del	RNU6-156P	No	No
-0.0977076	0.0723638	-1.35023	0.176943	0.297586	0.906914	9q21.11	chr9.38747065.71044889	Del	RP11-318K12.2	No	No
-0.0977076	0.0723638	-1.35023	0.176943	0.297586	0.906914	9q21.11	chr9.38747065.71044889	Del	RP11-318K12.3	No	No
-0.0977076	0.0723638	-1.35023	0.176943	0.297586	0.906914	9q21.11	chr9.38747065.71044889	Del	AL353626.1	No	No
-0.0977076	0.0723638	-1.35023	0.176943	0.297586	0.906914	9q21.11	chr9.38747065.71044889	Del	AL353626.2	No	No
-0.0977076	0.0723638	-1.35023	0.176943	0.297586	0.906914	9q21.11	chr9.38747065.71044889	Del	RP11-350D23.4	No	No
-0.0977076	0.0723638	-1.35023	0.176943	0.297586	0.906914	9q21.11	chr9.38747065.71044889	Del	RP11-381O7.4	No	No
-0.0977076	0.0723638	-1.35023	0.176943	0.297586	0.906914	9q21.11	chr9.38747065.71044889	Del	RP11-381O7.6	No	No
-0.0977076	0.0723638	-1.35023	0.176943	0.297586	0.906914	9q21.11	chr9.38747065.71044889	Del	BMS1P9	No	No
-0.0977076	0.0723638	-1.35023	0.176943	0.297586	0.906914	9q21.11	chr9.38747065.71044889	Del	RP11-381O7.3	No	No
-0.0977076	0.0723638	-1.35023	0.176943	0.297586	0.906914	9q21.11	chr9.38747065.71044889	Del	AQP7P4	No	No
-0.0977076	0.0723638	-1.35023	0.176943	0.297586	0.906914	9q21.11	chr9.38747065.71044889	Del	AL591379.1	No	No
-0.0977076	0.0723638	-1.35023	0.176943	0.297586	0.906914	9q21.11	chr9.38747065.71044889	Del	AL845321.1	No	No
-0.0977076	0.0723638	-1.35023	0.176943	0.297586	0.906914	9q21.11	chr9.38747065.71044889	Del	AQP7P1	No	No
-0.0977076	0.0723638	-1.35023	0.176943	0.297586	0.906914	9q21.11	chr9.38747065.71044889	Del	RP11-236F9.2	No	No
-0.0977076	0.0723638	-1.35023	0.176943	0.297586	0.906914	9q21.11	chr9.38747065.71044889	Del	BMS1P10	No	No
-0.0977076	0.0723638	-1.35023	0.176943	0.297586	0.906914	9q21.11	chr9.38747065.71044889	Del	RP11-38P6.1	No	No
-0.0977076	0.0723638	-1.35023	0.176943	0.297586	0.906914	9q21.11	chr9.38747065.71044889	Del	RP11-12A20.2	No	No
-0.0977076	0.0723638	-1.35023	0.176943	0.297586	0.906914	9q21.11	chr9.38747065.71044889	Del	RP11-12A20.4	No	No
-0.0977076	0.0723638	-1.35023	0.176943	0.297586	0.906914	9q21.11	chr9.38747065.71044889	Del	RP11-12A20.6	No	No
-0.0977076	0.0723638	-1.35023	0.176943	0.297586	0.906914	9q21.11	chr9.38747065.71044889	Del	RP11-12A20.7	No	No
-0.0977076	0.0723638	-1.35023	0.176943	0.297586	0.906914	9q21.11	chr9.38747065.71044889	Del	RN7SL787P	No	No
-0.0977076	0.0723638	-1.35023	0.176943	0.297586	0.906914	9q21.11	chr9.38747065.71044889	Del	RP11-12A20.8	No	No
-0.0977076	0.0723638	-1.35023	0.176943	0.297586	0.906914	9q21.11	chr9.38747065.71044889	Del	RNU6-368P	No	No
-0.0977076	0.0723638	-1.35023	0.176943	0.297586	0.906914	9q21.11	chr9.38747065.71044889	Del	RP11-452D2.1	No	No
-0.0977076	0.0723638	-1.35023	0.176943	0.297586	0.906914	9q21.11	chr9.38747065.71044889	Del	RP11-452D2.2	No	No
-0.0977076	0.0723638	-1.35023	0.176943	0.297586	0.906914	9q21.11	chr9.38747065.71044889	Del	RP11-149F8.3	No	No
-0.0977076	0.0723638	-1.35023	0.176943	0.297586	0.906914	9q21.11	chr9.38747065.71044889	Del	RP11-149F8.5	No	No
-0.0977076	0.0723638	-1.35023	0.176943	0.297586	0.906914	9q21.11	chr9.38747065.71044889	Del	RP11-149F8.4	No	No
-0.0977076	0.0723638	-1.35023	0.176943	0.297586	0.906914	9q21.11	chr9.38747065.71044889	Del	MYO5BP3	No	No
-0.0977076	0.0723638	-1.35023	0.176943	0.297586	0.906914	9q21.11	chr9.38747065.71044889	Del	CDK2AP2P3	No	No
-0.0977076	0.0723638	-1.35023	0.176943	0.297586	0.906914	9q21.11	chr9.38747065.71044889	Del	PTGER4P3	No	No
-0.0977076	0.0723638	-1.35023	0.176943	0.297586	0.906914	9q21.11	chr9.38747065.71044889	Del	RP11-764K9.1	No	No
-0.0977076	0.0723638	-1.35023	0.176943	0.297586	0.906914	9q21.11	chr9.38747065.71044889	Del	RNA5SP284	No	No
-0.0977076	0.0723638	-1.35023	0.176943	0.297586	0.906914	9q21.11	chr9.38747065.71044889	Del	LINC00537	No	No
-0.0977076	0.0723638	-1.35023	0.176943	0.297586	0.906914	9q21.11	chr9.38747065.71044889	Del	MIR4477A	No	No
-0.0977076	0.0723638	-1.35023	0.176943	0.297586	0.906914	9q21.11	chr9.38747065.71044889	Del	RP11-764K9.4	No	No
-0.0977076	0.0723638	-1.35023	0.176943	0.297586	0.906914	9q21.11	chr9.38747065.71044889	Del	CR786580.2	No	No
-0.0977076	0.0723638	-1.35023	0.176943	0.297586	0.906914	9q21.11	chr9.38747065.71044889	Del	CR786580.1	No	No
-0.0977076	0.0723638	-1.35023	0.176943	0.297586	0.906914	9q21.11	chr9.38747065.71044889	Del	RP11-391M20.1	No	No
-0.0977076	0.0723638	-1.35023	0.176943	0.297586	0.906914	9q21.11	chr9.38747065.71044889	Del	PGM5P1	No	No
-0.0977076	0.0723638	-1.35023	0.176943	0.297586	0.906914	9q21.11	chr9.38747065.71044889	Del	AL353763.2	No	No
-0.0977076	0.0723638	-1.35023	0.176943	0.297586	0.906914	9q21.11	chr9.38747065.71044889	Del	AL353763.1	No	No
-0.0977076	0.0723638	-1.35023	0.176943	0.297586	0.906914	9q21.11	chr9.38747065.71044889	Del	MIR1299	No	No
-0.0977076	0.0723638	-1.35023	0.176943	0.297586	0.906914	9q21.11	chr9.38747065.71044889	Del	RP11-87H9.2	No	No
-0.0977076	0.0723638	-1.35023	0.176943	0.297586	0.906914	9q21.11	chr9.38747065.71044889	Del	PGM5P2	No	No
-0.0977076	0.0723638	-1.35023	0.176943	0.297586	0.906914	9q21.11	chr9.38747065.71044889	Del	RP11-87H9.3	No	No
-0.0977076	0.0723638	-1.35023	0.176943	0.297586	0.906914	9q21.11	chr9.38747065.71044889	Del	RP11-58A12.3	No	No
-0.0977076	0.0723638	-1.35023	0.176943	0.297586	0.906914	9q21.11	chr9.38747065.71044889	Del	BX255923.3	No	No
-0.0977076	0.0723638	-1.35023	0.176943	0.297586	0.906914	9q21.11	chr9.38747065.71044889	Del	RNU6-1193P	No	No
-0.0977076	0.0723638	-1.35023	0.176943	0.297586	0.906914	9q21.11	chr9.38747065.71044889	Del	SNX18P9	No	No
-0.0977076	0.0723638	-1.35023	0.176943	0.297586	0.906914	9q21.11	chr9.38747065.71044889	Del	RP11-250H24.2	No	No
-0.0977076	0.0723638	-1.35023	0.176943	0.297586	0.906914	9q21.11	chr9.38747065.71044889	Del	CYP4F25P	No	No
-0.0977076	0.0723638	-1.35023	0.176943	0.297586	0.906914	9q21.11	chr9.38747065.71044889	Del	CR769776.3	No	No
-0.0977076	0.0723638	-1.35023	0.176943	0.297586	0.906914	9q21.11	chr9.38747065.71044889	Del	CNN2P3	No	No
-0.0977076	0.0723638	-1.35023	0.176943	0.297586	0.906914	9q21.11	chr9.38747065.71044889	Del	RP11-250H24.4	No	No
-0.0977076	0.0723638	-1.35023	0.176943	0.297586	0.906914	9q21.11	chr9.38747065.71044889	Del	AL445665.2	No	No
-0.0977076	0.0723638	-1.35023	0.176943	0.297586	0.906914	9q21.11	chr9.38747065.71044889	Del	AQP7P2	No	No
-0.0977076	0.0723638	-1.35023	0.176943	0.297586	0.906914	9q21.11	chr9.38747065.71044889	Del	BMS1P11	No	No
-0.0977076	0.0723638	-1.35023	0.176943	0.297586	0.906914	9q21.11	chr9.38747065.71044889	Del	RP11-250H24.6	No	No
-0.0977076	0.0723638	-1.35023	0.176943	0.297586	0.906914	9q21.11	chr9.38747065.71044889	Del	IGKV1OR-2	No	No
-0.0977076	0.0723638	-1.35023	0.176943	0.297586	0.906914	9q21.11	chr9.38747065.71044889	Del	AL359955.1	No	No
-0.0977076	0.0723638	-1.35023	0.176943	0.297586	0.906914	9q21.11	chr9.38747065.71044889	Del	RP11-460N11.3	No	No
-0.0977076	0.0723638	-1.35023	0.176943	0.297586	0.906914	9q21.11	chr9.38747065.71044889	Del	RP11-460N11.2	No	No
-0.0977076	0.0723638	-1.35023	0.176943	0.297586	0.906914	9q21.11	chr9.38747065.71044889	Del	AC125634.1	No	No
-0.0977076	0.0723638	-1.35023	0.176943	0.297586	0.906914	9q21.11	chr9.38747065.71044889	Del	RNU6-1293P	No	No
-0.0977076	0.0723638	-1.35023	0.176943	0.297586	0.906914	9q21.11	chr9.38747065.71044889	Del	BMS1P12	No	No
-0.0977076	0.0723638	-1.35023	0.176943	0.297586	0.906914	9q21.11	chr9.38747065.71044889	Del	RP11-15J10.8	No	No
-0.0977076	0.0723638	-1.35023	0.176943	0.297586	0.906914	9q21.11	chr9.38747065.71044889	Del	RP11-15J10.9	No	No
-0.0977076	0.0723638	-1.35023	0.176943	0.297586	0.906914	9q21.11	chr9.38747065.71044889	Del	IGKV1OR9-1	No	No
-0.0977076	0.0723638	-1.35023	0.176943	0.297586	0.906914	9q21.11	chr9.38747065.71044889	Del	RP11-15J10.1	No	No
-0.0977076	0.0723638	-1.35023	0.176943	0.297586	0.906914	9q21.11	chr9.38747065.71044889	Del	BMS1P13	No	No
-0.0977076	0.0723638	-1.35023	0.176943	0.297586	0.906914	9q21.11	chr9.38747065.71044889	Del	RP11-460E7.8	No	No
-0.0977076	0.0723638	-1.35023	0.176943	0.297586	0.906914	9q21.11	chr9.38747065.71044889	Del	RP11-460E7.9	No	No
-0.0977076	0.0723638	-1.35023	0.176943	0.297586	0.906914	9q21.11	chr9.38747065.71044889	Del	IGKV1OR-3	No	No
-0.0977076	0.0723638	-1.35023	0.176943	0.297586	0.906914	9q21.11	chr9.38747065.71044889	Del	RP11-154P18.2	No	No
-0.0977076	0.0723638	-1.35023	0.176943	0.297586	0.906914	9q21.11	chr9.38747065.71044889	Del	MEP1AP2	No	No
-0.0977076	0.0723638	-1.35023	0.176943	0.297586	0.906914	9q21.11	chr9.38747065.71044889	Del	RP11-561O23.5	No	No
-0.0977076	0.0723638	-1.35023	0.176943	0.297586	0.906914	9q21.11	chr9.38747065.71044889	Del	RP11-561O23.7	No	No
-0.0977076	0.0723638	-1.35023	0.176943	0.297586	0.906914	9q21.11	chr9.38747065.71044889	Del	RP11-88I18.3	No	No
-0.0977076	0.0723638	-1.35023	0.176943	0.297586	0.906914	9q21.11	chr9.38747065.71044889	Del	CNTNAP3	No	No
-0.0977076	0.0723638	-1.35023	0.176943	0.297586	0.906914	9q21.11	chr9.38747065.71044889	Del	SPATA31A1	No	No
-0.0977076	0.0723638	-1.35023	0.176943	0.297586	0.906914	9q21.11	chr9.38747065.71044889	Del	SPATA31A2	No	No
-0.0977076	0.0723638	-1.35023	0.176943	0.297586	0.906914	9q21.11	chr9.38747065.71044889	Del	AL353791.1	No	No
-0.0977076	0.0723638	-1.35023	0.176943	0.297586	0.906914	9q21.11	chr9.38747065.71044889	Del	SPATA31A3	No	No
-0.0977076	0.0723638	-1.35023	0.176943	0.297586	0.906914	9q21.11	chr9.38747065.71044889	Del	ZNF658	No	No
-0.0977076	0.0723638	-1.35023	0.176943	0.297586	0.906914	9q21.11	chr9.38747065.71044889	Del	SPATA31A4	No	No
-0.0977076	0.0723638	-1.35023	0.176943	0.297586	0.906914	9q21.11	chr9.38747065.71044889	Del	SPATA31A5	No	No
-0.0977076	0.0723638	-1.35023	0.176943	0.297586	0.906914	9q21.11	chr9.38747065.71044889	Del	ANKRD20A2	No	No
-0.0977076	0.0723638	-1.35023	0.176943	0.297586	0.906914	9q21.11	chr9.38747065.71044889	Del	RP11-146D12.2	No	No
-0.0977076	0.0723638	-1.35023	0.176943	0.297586	0.906914	9q21.11	chr9.38747065.71044889	Del	CBWD7	No	No
-0.0977076	0.0723638	-1.35023	0.176943	0.297586	0.906914	9q21.11	chr9.38747065.71044889	Del	FOXD4L2	No	No
-0.0977076	0.0723638	-1.35023	0.176943	0.297586	0.906914	9q21.11	chr9.38747065.71044889	Del	ANKRD20A3	No	No
-0.0977076	0.0723638	-1.35023	0.176943	0.297586	0.906914	9q21.11	chr9.38747065.71044889	Del	AL513478.1	No	No
-0.0977076	0.0723638	-1.35023	0.176943	0.297586	0.906914	9q21.11	chr9.38747065.71044889	Del	SPATA31A6	No	No
-0.0977076	0.0723638	-1.35023	0.176943	0.297586	0.906914	9q21.11	chr9.38747065.71044889	Del	CNTNAP3B	No	No
-0.0977076	0.0723638	-1.35023	0.176943	0.297586	0.906914	9q21.11	chr9.38747065.71044889	Del	BX088651.2	No	No
-0.0977076	0.0723638	-1.35023	0.176943	0.297586	0.906914	9q21.11	chr9.38747065.71044889	Del	BX088651.1	No	No
-0.0977076	0.0723638	-1.35023	0.176943	0.297586	0.906914	9q21.11	chr9.38747065.71044889	Del	RP11-160N1.10	No	No
-0.0977076	0.0723638	-1.35023	0.176943	0.297586	0.906914	9q21.11	chr9.38747065.71044889	Del	FAM27C	No	No
-0.0977076	0.0723638	-1.35023	0.176943	0.297586	0.906914	9q21.11	chr9.38747065.71044889	Del	AL354718.1	No	No
-0.0977076	0.0723638	-1.35023	0.176943	0.297586	0.906914	9q21.11	chr9.38747065.71044889	Del	FAM27A	No	No
-0.0977076	0.0723638	-1.35023	0.176943	0.297586	0.906914	9q21.11	chr9.38747065.71044889	Del	FAM27E2	No	No
-0.0977076	0.0723638	-1.35023	0.176943	0.297586	0.906914	9q21.11	chr9.38747065.71044889	Del	FAM27E1	No	No
-0.0977076	0.0723638	-1.35023	0.176943	0.297586	0.906914	9q21.11	chr9.38747065.71044889	Del	FAM27D1	No	No
-0.0977076	0.0723638	-1.35023	0.176943	0.297586	0.906914	9q21.11	chr9.38747065.71044889	Del	AL953854.2	No	No
-0.0977076	0.0723638	-1.35023	0.176943	0.297586	0.906914	9q21.11	chr9.38747065.71044889	Del	SPATA31A7	No	No
-0.0977076	0.0723638	-1.35023	0.176943	0.297586	0.906914	9q21.11	chr9.38747065.71044889	Del	FAM27E3	No	No
-0.0977076	0.0723638	-1.35023	0.176943	0.297586	0.906914	9q21.11	chr9.38747065.71044889	Del	FAM27B	No	No
-0.0977076	0.0723638	-1.35023	0.176943	0.297586	0.906914	9q21.11	chr9.38747065.71044889	Del	BX649567.1	No	No
-0.0977076	0.0723638	-1.35023	0.176943	0.297586	0.906914	9q21.11	chr9.38747065.71044889	Del	ANKRD20A1	No	No
-0.0977076	0.0723638	-1.35023	0.176943	0.297586	0.906914	9q21.11	chr9.38747065.71044889	Del	RP11-195B21.3	No	No
-0.0977076	0.0723638	-1.35023	0.176943	0.297586	0.906914	9q21.11	chr9.38747065.71044889	Del	FOXD4L6	No	No
-0.0977076	0.0723638	-1.35023	0.176943	0.297586	0.906914	9q21.11	chr9.38747065.71044889	Del	CBWD6	No	No
-0.0977076	0.0723638	-1.35023	0.176943	0.297586	0.906914	9q21.11	chr9.38747065.71044889	Del	BX255923.1	No	No
-0.0977076	0.0723638	-1.35023	0.176943	0.297586	0.906914	9q21.11	chr9.38747065.71044889	Del	CR769776.1	No	No
-0.0977076	0.0723638	-1.35023	0.176943	0.297586	0.906914	9q21.11	chr9.38747065.71044889	Del	ANKRD20A4	No	No
-0.0977076	0.0723638	-1.35023	0.176943	0.297586	0.906914	9q21.11	chr9.38747065.71044889	Del	AL445665.1	No	No
-0.0977076	0.0723638	-1.35023	0.176943	0.297586	0.906914	9q21.11	chr9.38747065.71044889	Del	FOXD4L5	No	No
-0.0977076	0.0723638	-1.35023	0.176943	0.297586	0.906914	9q21.11	chr9.38747065.71044889	Del	FOXD4L4	No	No
-0.0977076	0.0723638	-1.35023	0.176943	0.297586	0.906914	9q21.11	chr9.38747065.71044889	Del	CBWD5	No	No
-0.0977076	0.0723638	-1.35023	0.176943	0.297586	0.906914	9q21.11	chr9.38747065.71044889	Del	AL591479.1	No	No
-0.0977076	0.0723638	-1.35023	0.176943	0.297586	0.906914	9q21.11	chr9.38747065.71044889	Del	AL353608.1	No	No
-0.0833236	0.0740349	-1.12546	0.260393	0.375371	0.920053	9q34.3	chr9.140938076.141213431	Del	RP11-424E7.3	No	No
-0.0833236	0.0740349	-1.12546	0.260393	0.375371	0.920053	9q34.3	chr9.140938076.141213431	Del	TUBBP5	No	No
-0.0833236	0.0740349	-1.12546	0.260393	0.375371	0.920053	9q34.3	chr9.140938076.141213431	Del	RP11-885N19.6	No	No
-0.0833236	0.0740349	-1.12546	0.260393	0.375371	0.920053	9q34.3	chr9.140938076.141213431	Del	FAM157B	No	No
-0.0833236	0.0740349	-1.12546	0.260393	0.375371	0.920053	9q34.3	chr9.140938076.141213431	Del	RNU6-785P	No	No
-0.0833236	0.0740349	-1.12546	0.260393	0.375371	0.920053	9q34.3	chr9.140938076.141213431	Del	CACNA1B	No	No
-0.0940919	0.0714889	-1.31618	0.188115	0.30707	0.910199	10q26.3	chr10.135190430.135206872	Del	PAOX	No	No
-0.0940919	0.0714889	-1.31618	0.188115	0.30707	0.910199	10q26.3	chr10.135190430.135206872	Del	AL360181.1	No	No
-0.0940919	0.0714889	-1.31618	0.188115	0.30707	0.910199	10q26.3	chr10.135190430.135206872	Del	RP11-108K14.8	No	No
-0.0335191	0.0661299	-0.506868	0.612247	0.707911	0.967036	11q23.2	chr11.113843478.113861748	Del	HTR3A	No	No
-0.0235675	0.0672067	-0.350672	0.725834	0.789878	0.976708	11q25	chr11.134137134.135006516	Del	AP000859.4	No	No
-0.0235675	0.0672067	-0.350672	0.725834	0.789878	0.976708	11q25	chr11.134137134.135006516	Del	RP11-627G23.1	No	No
-0.0235675	0.0672067	-0.350672	0.725834	0.789878	0.976708	11q25	chr11.134137134.135006516	Del	AP004550.1	No	No
-0.0235675	0.0672067	-0.350672	0.725834	0.789878	0.976708	11q25	chr11.134137134.135006516	Del	RP11-469N6.3	No	No
-0.0235675	0.0672067	-0.350672	0.725834	0.789878	0.976708	11q25	chr11.134137134.135006516	Del	RP11-469N6.2	No	No
-0.0235675	0.0672067	-0.350672	0.725834	0.789878	0.976708	11q25	chr11.134137134.135006516	Del	RP11-469N6.1	No	No
-0.0235675	0.0672067	-0.350672	0.725834	0.789878	0.976708	11q25	chr11.134137134.135006516	Del	RP11-555G19.1	No	No
-0.0235675	0.0672067	-0.350672	0.725834	0.789878	0.976708	11q25	chr11.134137134.135006516	Del	AP005135.2	No	No
-0.0235675	0.0672067	-0.350672	0.725834	0.789878	0.976708	11q25	chr11.134137134.135006516	Del	GLB1L3	No	No
-0.0235675	0.0672067	-0.350672	0.725834	0.789878	0.976708	11q25	chr11.134137134.135006516	Del	GLB1L2	No	No
-0.0235675	0.0672067	-0.350672	0.725834	0.789878	0.976708	11q25	chr11.134137134.135006516	Del	B3GAT1	No	No
-0.0235675	0.0672067	-0.350672	0.725834	0.789878	0.976708	11q25	chr11.134137134.135006516	Del	AP003062.1	No	No
-0.10231	0.0939184	-1.08935	0.275999	0.392767	0.902749	12p13.1	chr12.12868305.12880381	Del	CDKN1B	No	No
-0.10231	0.0939184	-1.08935	0.275999	0.392767	0.902749	12p13.1	chr12.12868305.12880381	Del	APOLD1	No	No
-0.10231	0.0939184	-1.08935	0.275999	0.392767	0.902749	12p13.1	chr12.12868305.12880381	Del	RP11-180M15.4	No	No
0.0487263	0.0655694	0.743126	0.457405	0.583586	1.04993	13q14.2	chr13.48875753.49060837	Del	LINC00441	No	No
0.0487263	0.0655694	0.743126	0.457405	0.583586	1.04993	13q14.2	chr13.48875753.49060837	Del	PPP1R26P1	No	No
0.0487263	0.0655694	0.743126	0.457405	0.583586	1.04993	13q14.2	chr13.48875753.49060837	Del	PCNPP5	No	No
0.0487263	0.0655694	0.743126	0.457405	0.583586	1.04993	13q14.2	chr13.48875753.49060837	Del	RB1	No	No
0.0487263	0.0655694	0.743126	0.457405	0.583586	1.04993	13q14.2	chr13.48875753.49060837	Del	LPAR6	No	No
0.0581463	0.070904	0.820072	0.412175	0.54466	1.05987	14q23.3	chr14.66970921.67652098	Del	RP11-72M17.1	No	No
0.0581463	0.070904	0.820072	0.412175	0.54466	1.05987	14q23.3	chr14.66970921.67652098	Del	CTD-2560C21.1	No	No
0.0581463	0.070904	0.820072	0.412175	0.54466	1.05987	14q23.3	chr14.66970921.67652098	Del	RP11-862P13.1	No	No
0.0581463	0.070904	0.820072	0.412175	0.54466	1.05987	14q23.3	chr14.66970921.67652098	Del	GPHN	No	No
-0.0348194	0.0761766	-0.457088	0.647608	0.735525	0.96578	15q11.2	chr15.25576904.25664244	Del	UBE3A	No	No
-0.0348194	0.0761766	-0.457088	0.647608	0.735525	0.96578	15q11.2	chr15.25576904.25664244	Del	SNHG14	No	No
-0.0348194	0.0761766	-0.457088	0.647608	0.735525	0.96578	15q11.2	chr15.25576904.25664244	Del	RP13-487P22.1	No	No
0.0105707	0.072148	0.146514	0.883516	0.899727	1.01063	15q15.1	chr15.41976794.41986638	Del	MIR626	No	No
0.0105707	0.072148	0.146514	0.883516	0.899727	1.01063	15q15.1	chr15.41976794.41986638	Del	MGA	No	No
-0.111058	0.0673943	-1.64789	0.099375	0.196975	0.894886	16q23.1	chr16.78129058.79247026	Del	RP11-190D6.2	No	No
-0.111058	0.0673943	-1.64789	0.099375	0.196975	0.894886	16q23.1	chr16.78129058.79247026	Del	LSM3P5	No	No
-0.111058	0.0673943	-1.64789	0.099375	0.196975	0.894886	16q23.1	chr16.78129058.79247026	Del	RP11-264L1.4	No	No
-0.111058	0.0673943	-1.64789	0.099375	0.196975	0.894886	16q23.1	chr16.78129058.79247026	Del	RP11-264L1.3	No	No
-0.111058	0.0673943	-1.64789	0.099375	0.196975	0.894886	16q23.1	chr16.78129058.79247026	Del	RPS3P7	No	No
-0.111058	0.0673943	-1.64789	0.099375	0.196975	0.894886	16q23.1	chr16.78129058.79247026	Del	RP11-319G9.3	No	No
-0.111058	0.0673943	-1.64789	0.099375	0.196975	0.894886	16q23.1	chr16.78129058.79247026	Del	RP11-319G9.5	No	No
-0.111058	0.0673943	-1.64789	0.099375	0.196975	0.894886	16q23.1	chr16.78129058.79247026	Del	RP11-556H2.4	No	No
-0.111058	0.0673943	-1.64789	0.099375	0.196975	0.894886	16q23.1	chr16.78129058.79247026	Del	RP11-556H2.3	No	No
-0.111058	0.0673943	-1.64789	0.099375	0.196975	0.894886	16q23.1	chr16.78129058.79247026	Del	RP11-556H2.2	No	No
-0.111058	0.0673943	-1.64789	0.099375	0.196975	0.894886	16q23.1	chr16.78129058.79247026	Del	RP11-679B19.2	No	No
-0.111058	0.0673943	-1.64789	0.099375	0.196975	0.894886	16q23.1	chr16.78129058.79247026	Del	WWOX	No	No
-0.111058	0.0673943	-1.64789	0.099375	0.196975	0.894886	16q23.1	chr16.78129058.79247026	Del	PIH1	No	No
-0.108504	0.0608383	-1.78349	0.0745073	0.15596	0.897175	17p13.1	chr17.7549682.7583153	Del	ATP1B2	No	No
-0.108504	0.0608383	-1.78349	0.0745073	0.15596	0.897175	17p13.1	chr17.7549682.7583153	Del	TP53	No	No
-0.125505	0.107862	-1.16357	0.2446	0.362008	0.882052	17q25.3	chr17.80474034.80571059	Del	RP13-638C3.6	No	No
-0.125505	0.107862	-1.16357	0.2446	0.362008	0.882052	17q25.3	chr17.80474034.80571059	Del	RP13-638C3.2	No	No
-0.125505	0.107862	-1.16357	0.2446	0.362008	0.882052	17q25.3	chr17.80474034.80571059	Del	RP13-638C3.3	No	No
-0.125505	0.107862	-1.16357	0.2446	0.362008	0.882052	17q25.3	chr17.80474034.80571059	Del	RP13-638C3.4	No	No
-0.125505	0.107862	-1.16357	0.2446	0.362008	0.882052	17q25.3	chr17.80474034.80571059	Del	FOXK2	No	No
-0.104136	0.0733942	-1.41886	0.155939	0.266296	0.901103	19p13.3	chr19.1103802.1189539	Del	GPX4	No	No
-0.104136	0.0733942	-1.41886	0.155939	0.266296	0.901103	19p13.3	chr19.1103802.1189539	Del	SBNO2	No	No
-0.104136	0.0733942	-1.41886	0.155939	0.266296	0.901103	19p13.3	chr19.1103802.1189539	Del	STK11	No	No
-0.113975	0.0966202	-1.17962	0.238153	0.35723	0.892281	19q13.32	chr19.47421324.47515512	Del	ARHGAP35	No	No
-0.16048	0.103157	-1.55568	0.119784	0.229241	0.851735	20p12.1	chr20.13965126.16036135	Del	RPS3P1	No	No
-0.16048	0.103157	-1.55568	0.119784	0.229241	0.851735	20p12.1	chr20.13965126.16036135	Del	AIMP1P1	No	No
-0.16048	0.103157	-1.55568	0.119784	0.229241	0.851735	20p12.1	chr20.13965126.16036135	Del	RN7SL864P	No	No
-0.16048	0.103157	-1.55568	0.119784	0.229241	0.851735	20p12.1	chr20.13965126.16036135	Del	RNU6-228P	No	No
-0.16048	0.103157	-1.55568	0.119784	0.229241	0.851735	20p12.1	chr20.13965126.16036135	Del	RNF11B	No	No
-0.16048	0.103157	-1.55568	0.119784	0.229241	0.851735	20p12.1	chr20.13965126.16036135	Del	MACROD2-IT1	No	No
-0.16048	0.103157	-1.55568	0.119784	0.229241	0.851735	20p12.1	chr20.13965126.16036135	Del	RPS10P2	No	No
-0.16048	0.103157	-1.55568	0.119784	0.229241	0.851735	20p12.1	chr20.13965126.16036135	Del	MACROD2-AS1	No	No
-0.16048	0.103157	-1.55568	0.119784	0.229241	0.851735	20p12.1	chr20.13965126.16036135	Del	RP5-974N19.1	No	No
-0.16048	0.103157	-1.55568	0.119784	0.229241	0.851735	20p12.1	chr20.13965126.16036135	Del	RNU6-1159P	No	No
-0.16048	0.103157	-1.55568	0.119784	0.229241	0.851735	20p12.1	chr20.13965126.16036135	Del	RNU6-115P	No	No
-0.16048	0.103157	-1.55568	0.119784	0.229241	0.851735	20p12.1	chr20.13965126.16036135	Del	RNA5SP475	No	No
-0.16048	0.103157	-1.55568	0.119784	0.229241	0.851735	20p12.1	chr20.13965126.16036135	Del	RP11-388K2.1	No	No
-0.16048	0.103157	-1.55568	0.119784	0.229241	0.851735	20p12.1	chr20.13965126.16036135	Del	AL121584.1	No	No
-0.16048	0.103157	-1.55568	0.119784	0.229241	0.851735	20p12.1	chr20.13965126.16036135	Del	ENSAP1	No	No
-0.16048	0.103157	-1.55568	0.119784	0.229241	0.851735	20p12.1	chr20.13965126.16036135	Del	SEL1L2	No	No
-0.16048	0.103157	-1.55568	0.119784	0.229241	0.851735	20p12.1	chr20.13965126.16036135	Del	MACROD2	No	No
-0.16048	0.103157	-1.55568	0.119784	0.229241	0.851735	20p12.1	chr20.13965126.16036135	Del	FLRT3	No	No
-0.0588406	0.0749078	-0.785507	0.432156	0.557783	0.942857	21q11.2	chr21.1.15377835	Del	IGHV1OR21-1	No	No
-0.0588406	0.0749078	-0.785507	0.432156	0.557783	0.942857	21q11.2	chr21.1.15377835	Del	TPTE	No	No
-0.0588406	0.0749078	-0.785507	0.432156	0.557783	0.942857	21q11.2	chr21.1.15377835	Del	AL050302.1	No	No
-0.0588406	0.0749078	-0.785507	0.432156	0.557783	0.942857	21q11.2	chr21.1.15377835	Del	POTED	No	No
-0.0588406	0.0749078	-0.785507	0.432156	0.557783	0.942857	21q11.2	chr21.1.15377835	Del	AL050303.1	No	No
-0.0588406	0.0749078	-0.785507	0.432156	0.557783	0.942857	21q11.2	chr21.1.15377835	Del	CR381670.1	No	No
-0.0588406	0.0749078	-0.785507	0.432156	0.557783	0.942857	21q11.2	chr21.1.15377835	Del	MIR3648	No	No
-0.0588406	0.0749078	-0.785507	0.432156	0.557783	0.942857	21q11.2	chr21.1.15377835	Del	MIR3687	No	No
-0.0588406	0.0749078	-0.785507	0.432156	0.557783	0.942857	21q11.2	chr21.1.15377835	Del	TEKT4P2	No	No
-0.0588406	0.0749078	-0.785507	0.432156	0.557783	0.942857	21q11.2	chr21.1.15377835	Del	CR392039.2	No	No
-0.0588406	0.0749078	-0.785507	0.432156	0.557783	0.942857	21q11.2	chr21.1.15377835	Del	CR392039.1	No	No
-0.0588406	0.0749078	-0.785507	0.432156	0.557783	0.942857	21q11.2	chr21.1.15377835	Del	CR381653.1	No	No
-0.0588406	0.0749078	-0.785507	0.432156	0.557783	0.942857	21q11.2	chr21.1.15377835	Del	RN7SL52P	No	No
-0.0588406	0.0749078	-0.785507	0.432156	0.557783	0.942857	21q11.2	chr21.1.15377835	Del	bP-21201H5.1	No	No
-0.0588406	0.0749078	-0.785507	0.432156	0.557783	0.942857	21q11.2	chr21.1.15377835	Del	AF254982.2	No	No
-0.0588406	0.0749078	-0.785507	0.432156	0.557783	0.942857	21q11.2	chr21.1.15377835	Del	SLC25A15P4	No	No
-0.0588406	0.0749078	-0.785507	0.432156	0.557783	0.942857	21q11.2	chr21.1.15377835	Del	CYCSP41	No	No
-0.0588406	0.0749078	-0.785507	0.432156	0.557783	0.942857	21q11.2	chr21.1.15377835	Del	BAGE2	No	No
-0.0588406	0.0749078	-0.785507	0.432156	0.557783	0.942857	21q11.2	chr21.1.15377835	Del	VN1R7P	No	No
-0.0588406	0.0749078	-0.785507	0.432156	0.557783	0.942857	21q11.2	chr21.1.15377835	Del	AP003900.6	No	No
-0.0588406	0.0749078	-0.785507	0.432156	0.557783	0.942857	21q11.2	chr21.1.15377835	Del	EIF3FP1	No	No
-0.0588406	0.0749078	-0.785507	0.432156	0.557783	0.942857	21q11.2	chr21.1.15377835	Del	AP001464.4	No	No
-0.0588406	0.0749078	-0.785507	0.432156	0.557783	0.942857	21q11.2	chr21.1.15377835	Del	ANKRD30BP2	No	No
-0.0588406	0.0749078	-0.785507	0.432156	0.557783	0.942857	21q11.2	chr21.1.15377835	Del	RNU6-614P	No	No
-0.0588406	0.0749078	-0.785507	0.432156	0.557783	0.942857	21q11.2	chr21.1.15377835	Del	ZNF355P	No	No
-0.0588406	0.0749078	-0.785507	0.432156	0.557783	0.942857	21q11.2	chr21.1.15377835	Del	AJ239321.3	No	No
-0.0588406	0.0749078	-0.785507	0.432156	0.557783	0.942857	21q11.2	chr21.1.15377835	Del	FGF7P2	No	No
-0.0588406	0.0749078	-0.785507	0.432156	0.557783	0.942857	21q11.2	chr21.1.15377835	Del	ANKRD30BP1	No	No
-0.0588406	0.0749078	-0.785507	0.432156	0.557783	0.942857	21q11.2	chr21.1.15377835	Del	MIR3156-3	No	No
-0.0588406	0.0749078	-0.785507	0.432156	0.557783	0.942857	21q11.2	chr21.1.15377835	Del	GTF2IP2	No	No
-0.0588406	0.0749078	-0.785507	0.432156	0.557783	0.942857	21q11.2	chr21.1.15377835	Del	VN1R8P	No	No
-0.0588406	0.0749078	-0.785507	0.432156	0.557783	0.942857	21q11.2	chr21.1.15377835	Del	SNX19P1	No	No
-0.0588406	0.0749078	-0.785507	0.432156	0.557783	0.942857	21q11.2	chr21.1.15377835	Del	OR4K11P	No	No
-0.0588406	0.0749078	-0.785507	0.432156	0.557783	0.942857	21q11.2	chr21.1.15377835	Del	AP001465.5	No	No
-0.0588406	0.0749078	-0.785507	0.432156	0.557783	0.942857	21q11.2	chr21.1.15377835	Del	OR4K12P	No	No
-0.0588406	0.0749078	-0.785507	0.432156	0.557783	0.942857	21q11.2	chr21.1.15377835	Del	RNU6-286P	No	No
-0.0588406	0.0749078	-0.785507	0.432156	0.557783	0.942857	21q11.2	chr21.1.15377835	Del	GRAMD4P1	No	No
-0.0588406	0.0749078	-0.785507	0.432156	0.557783	0.942857	21q11.2	chr21.1.15377835	Del	CXADRP1	No	No
-0.0588406	0.0749078	-0.785507	0.432156	0.557783	0.942857	21q11.2	chr21.1.15377835	Del	FEM1AP1	No	No
-0.0588406	0.0749078	-0.785507	0.432156	0.557783	0.942857	21q11.2	chr21.1.15377835	Del	AL050303.7	No	No
-0.0588406	0.0749078	-0.785507	0.432156	0.557783	0.942857	21q11.2	chr21.1.15377835	Del	TERF1P1	No	No
-0.0588406	0.0749078	-0.785507	0.432156	0.557783	0.942857	21q11.2	chr21.1.15377835	Del	FAM207CP	No	No
-0.0588406	0.0749078	-0.785507	0.432156	0.557783	0.942857	21q11.2	chr21.1.15377835	Del	GXYLT1P2	No	No
-0.0588406	0.0749078	-0.785507	0.432156	0.557783	0.942857	21q11.2	chr21.1.15377835	Del	CNN2P7	No	No
-0.0588406	0.0749078	-0.785507	0.432156	0.557783	0.942857	21q11.2	chr21.1.15377835	Del	ZNF114P1	No	No
-0.0588406	0.0749078	-0.785507	0.432156	0.557783	0.942857	21q11.2	chr21.1.15377835	Del	CYP4F29P	No	No
-0.0588406	0.0749078	-0.785507	0.432156	0.557783	0.942857	21q11.2	chr21.1.15377835	Del	SNX18P13	No	No
-0.0588406	0.0749078	-0.785507	0.432156	0.557783	0.942857	21q11.2	chr21.1.15377835	Del	ANKRD20A11P	No	No
-0.0588406	0.0749078	-0.785507	0.432156	0.557783	0.942857	21q11.2	chr21.1.15377835	Del	RHOT1P2	No	No
-0.0588406	0.0749078	-0.785507	0.432156	0.557783	0.942857	21q11.2	chr21.1.15377835	Del	RNU6-954P	No	No
-0.0588406	0.0749078	-0.785507	0.432156	0.557783	0.942857	21q11.2	chr21.1.15377835	Del	AP001634.1	No	No
-0.0588406	0.0749078	-0.785507	0.432156	0.557783	0.942857	21q11.2	chr21.1.15377835	Del	NF1P3	No	No
-0.0226734	0.0746377	-0.30378	0.761296	0.804798	0.977582	21q22.3	chr21.42832639.42883170	Del	TMPRSS2	No	No
